# Supplementary material for: A unique eukaryotic lineage of composite-like DNA transposons encoding a DDD/E transposase and a His-Me finger homing endonuclease
Source: Mob DNA. 2022 Oct 22;13:24. doi: 10.1186/s13100-022-00281-3 (PMC9587614; doi:10.1186/s13100-022-00281-3)
Supplement: Supplementary file 1 — Additional file 1: Table S1. Characteristics of KolobokP families. [file 13100_2022_281_MOESM1_ESM.xlsx]

## Sheet: TableS1_Characteristics
Table S1. Characteristics of KolobokP families.
Phylum/Subphylum/Class	Subclass	Order	Family	Organism	Genome assembly	TE family name	Full length	LTDR length	TSD length	TIR length	Copy number (LTDR)1	Copy number (I)1
Mollusca/Conchifera/Bivalva	Pteriomorphia	Ostreida	Ostreidae	Crassostrea gigas (Pacific oyster)	oyster_v9	KolobokP-1_CGi	4748	651	3	18	11	1
						KolobokP-2_CGi	4022	461		16	38	0
						KolobokP-3_CGi	4918	653	3	18	7	0
						KolobokP-4_CGi	4510	451	4	20	18	0
						KolobokP-4N1_CGi	2899	451	4	20	59	1
						KolobokP-5_CGi	4093	461		17	5	1
						KolobokP-6_CGi	4435?	651	3	18	10	0
						KolobokP-7_CGi	4333	456	4	4	19	2
						KolobokP-8_CGi	4070	448/447	4	17	6	2
						KolobokP-9_CGi	4453	448	4	17	0	2
						KolobokP-10_CGi	4369	449/415	4	17	6	3
						KolobokP-11DR_CGi	-	450	4	17	13	-
						KolobokP-N1_CGi	3053	455	4	16	163	6
						KolobokP-N2_CGi	2728	648	?	18	99	6
						KolobokP-N3_CGi	2872	460	?	17	78	7
						KolobokP-N4_CGi	2723	650	3	18	296	41
						KolobokP-N5_CGi	1738	445	4	17	80	9
						KolobokP-N5B_CGi	>2967	?	?	?	0	0
						KolobokP-N7_CGi	3261	449	4	17	33	2
				Crassostrea virginica (eastern oyster)	C_virginica-3.0	KolobokP-1_CVi	4082	451	?	1	96	6
				Crassostrea hongkongensis (Hong Kong oyster)	ASM1577677v1	KolobokP-1_CHo	4467	451/441	4	17	35	19
						KolobokP-2_CHo	4464	449	4	17	1	0
				Saccostrea glomerate (Sydney rock oyster)	Sgl1.0	KolobokP-1_SaGl	4049	461	4	19	50	8
		Pteriida	Pteriidae	Pinctada imbricate (Akoya pearl oyster)	PinMar1.0	KolobokP-1_PiIm	4477	450	4	4	11	3
		Pectinida	Pectinidae	Pecten maximus (great scallop)	xPecMax1.1	KolobokP-1_PeMa	4529	460	4	18	17	5
						KolobokP-2_PeMa	4124	459	4	20	16	2
				Mizuhopecten yessoensis (Yesso scallop)	ASM211388v2	KolobokP-1_MiYe	4505	452/453	4	19	80	6
						KolobokP-2_MiYe	4193	460	4/5	20	175	4
				Pinna nobilis (noble pen shell)	ASM1616189v1	KolobokP-1DR_PiNo	-	448	4	18	175	-
		Mytilida	Mytilidae	Mytilus galloprovincialis (Mediterranean mussel)	MGAL_10	KolobokP-1_MyGa	5127	456/455	4	6	130	7
						KolobokP-2_MyGa	5108	455	?	7	23	6
						KolobokP-3_MyGa	>4379	?	?	?	-	-
						KolobokP-4_MyGa	4876	449/451	4	20	36	2
				Mytilus coruscus (Korean mussel)	Mcoruscus_HiC	KolobokP-1_MyCo	4848	449	4	20	303	13
						KolobokP-2_MyCo	4884	453/456	4	19	21	7
						KolobokP-3_MyCo	4518	458	4	10	17	5
						KolobokP-4_MyCo	4509	447/446	4	16	28	15
						KolobokP-5_MyCo	4513	464/462	4	18	256	6
				Mytilus edulis	MEDL1	KolobokP-1_MyEd	4666	656	3	18	206	0
						KolobokP-1B_MyEd	4657	655/656	4	18	8	7
						KolobokP-2_MyEd	4447	464	4	18	86	6
						KolobokP-3_MyEd	4996	687	4	19	9	0
						KolobokP-4_MyEd	4487	447/449	4	1	12	4
						KolobokP-5_MyEd	4532	459	?	10	32	6
						KolobokP-6_MyEd	4898	451	4	20	166	5
						KolobokP-7_MyEd	4855	454/451	3/4	17	13	4
						KolobokP-8_MyEd	4536	448/450	4	16	13	5
						KolobokP-H1_MyEd	2664	455	4	7	30	2
						KolobokP-N1_MyEd	2070	663	3	21	642	276
				Modiolus philippinarum (Philippine horse mussel)	Mph_v1.0	KolobokP-1_MoPh	4894	453	4	18	95	2
						KolobokP-2_MoPh	4877	454/445	4	21	13	3
						KolobokP-3_MoPh	4501	451/453	5	13	11	0
						KolobokP-4_MoPh	4180	458	4	18	67	2
						KolobokP-5_MoPh	4105	459	4	15	24	3
						KolobokP-7_MoPh	4875	450/453	4	18	1	1
				Bathymodiolus platifrons	Bpl_v1.0	KolobokP-1_BaPl	4169	470	4	20	442	4
				Perna viridis (Asian green mussel)	Pvar_1.0	KolobokP-1_PeVi	4530	461	4	24	78	13
						KolobokP-2_PeVi	4307	456/455	3	18	14	1
						KolobokP-3_PeVi	>4177	452	4	18	109	8
		Arcida	Arcidae	Tegillarca granosa (blood clam)	ASM1337562v1	KolobokP-1_TeGr	5115	688	3/4	20	9	5
						KolobokP-2_TeGr	>4052	459	4	12	54	20
	Heterodonta	Adapedonta	Pharidae	Sinonovacula constricta (Chinese razor clam)	ASM784412v1	KolobokP-1_SiCo	4950	453	4	21	147	43
						KolobokP-2_SiCo	4270	470	4	19	69	5
						KolobokP-3_SiCo	4937	453	4	19	75	5
		Venerida	Veneridae	Cyclina sinensis (Chinese venus)	ASM1293229v1	KolobokP-1_CySi	3576	650	?	18	7	3
						KolobokP-2_CySi	4585	461	?	18	45	6
						KolobokP-3_CySi	3022	461	4/5	16	529	95
						KolobokP-4_CySi	>3797	?	?	?	-	1
						KolobokP-4DR_CySi	-	459	3	18	17	-
				Mercenaria mercenaria (northern quinog)	ASM1480567v1	KolobokP-1_MeMe	4287	456/455	4	22	306	19
						KolobokP-2_MeMe	5262	453	4	18	45	13
						KolobokP-3_MeMe	4624	470	4	15	58	11
						KolobokP-4_MeMe	4245	471	4	22	22	3
						KolobokP-5_MeMe	4810	648	3	19	8	2
						KolobokP-6_MeMe	4301	475	4/5	16	22	6
						KolobokP-7_MeMe	5261	661	3	8	234	6
			Cyrenidae	Corbicula fluminea (Asian clam)	Lachesis_assembly_changed.fa	KolobokP-1_CorFlu	4229	473	4	20	6	9
						KolobokP-2_CorFlu	5263	454	4	20	27	8
						KolobokP-2N1_CorFlu	3700	454	4/5	20	859	499
						KolobokP-3_CorFlu	4822	648	4	19	67	28
						KolobokP-4_CorFlu	4244	473	5	13	24	3
						KolobokP-4N1_CorFlu	2637	473	4/5/6/7	17	731	275
						KolobokP-5_CorFlu	4405	647	4	19	121	104
						KolobokP-5N1_CorFlu	1624	647/648	4	19	219	26
						KolobokP-5N2_CorFlu	1623	648	4	19	256	94
						KolobokP-5B_CorFlu	>2352	?	3	?	0	1
						KolobokP-6_CorFlu	4684	461	4	19	49	1
						KolobokP-6N1_CorFlu	2602	461	4	20	1296	286
						KolobokP-7_CorFlu	4851	662	3	18	16	2
						KolobokP-7N1_CorFlu	2450	663	3	19	184	34
						KolobokP-7N2_CorFlu	2453	664	2/3/4/5	12	664	321
						KolobokP-7N3_CorFlu	2452	664	3	13	728	98
						KolobokP-7DR01_CorFlu	-	662	3	16	4	-
						KolobokP-8_CorFlu	4628	459	?	16	50	2
						KolobokP-8N1_CorFlu	2621	458	4	16	240	90
						KolobokP-8N1b_CorFlu	2617	458	4	16	881	238
						KolobokP-8N2_CorFlu	2616	458	4	20	507	87
						KolobokP-8DR01_CorFlu	-	458	4	18	13	-
						KolobokP-9DR_CorFlu	-	472	4/5	5	104	-
						KolobokP-N1_CorFlu	1463	473	4/5	20	2693	1491
		Veneroida	Psammobiidae	Gari tellinella	xbGarTell2.1	KolobokP-1_GarTel	4807	665	3	21	9	2
						KolobokP-2_GarTel	4297	472	4/5	18	21	3
						KolobokP-3_GarTel	4598	468	4/5	17	31	14
						KolobokP-4_GarTel	4652	466	5	14	21	4
						KolobokP-5_GarTel	5581	467/468	4	16	485	1
		Myida	Dreissenidae	Dreissena rostriformis (quagga mussel)	UV_Dro_v1.1	KolobokP-1_DrRo	4240	451	?	2	20	3
				Dreissena polymorpha (zebra mussel)	UMN_Dpol_1.0	KolobokP-1_DrPo	4264	470	4	7	750	12
						KolobokP-2_DrPo	4863	649/647	3	17	240	11
						KolobokP-3_DrPo	4284	476/480	4	16	27	9
						KolobokP-3N1_DrPo	3449	474	4	16	734	401
						KolobokP-4_DrPo	4446	664	3	20	30	8
						KolobokP-4N1_DrPo	2815	664	3	20	204	127
						KolobokP-5_DrPo	5247	665	3/4	19	11	6
						KolobokP-5N1_DrPo	3633	665	3/4	19	78	56
						KolobokP-6_DrPo	4274	469	4	10	430	4
						KolobokP-7_DrPo	4861	664	3	20	155	39
						KolobokP-8_DrPo	4851	667	3	21	4	2
						KolobokP-8N1_DrPo	3193	667	3	18	175	106
		Adapedonta	Hiatellidae	Panopea generosa (Pacific geoduck)	PGEN-v1.0	KolobokP-1_PaGe	4256	471	4	17	35	4
						KolobokP-2_PaGe	4965	462	4	12	148	3
	Palaeoheterodonta	Unionida	Unionidae	Potamilus streckersoni	UT_Pstr_1.0	KolobokP-1_PoSt	4939	452	4	18	148	41
						KolobokP-2_PoSt	4893	654/652	3	17	39	8
				Margaritifera margaritifera	ASM1594796v1	KolobokP-1_MaMa	4871	448	4	20	664	17
						KolobokP-2_MaMa	4633	473	?	18	356	5
						KolobokP-3_MaMa	4922	650	3	15	999	3
						KolobokP-4_MaMa	4570	461	4	18	193	8
				Megalonaias nervosa	ASM1661785v1	KolobokP-1_MeNe	4911	652	3/4	17	45	8
						KolobokP-2_MeNe	4860	452	4	18	895	68
						KolobokP-3_MeNe	3181	648	3	16	44	1
						KolobokP-4_MeNe	4623	463	4	19	1109	3
Mollusca/Conchifera/Gastropoda	Patellogastropoda		Lottiidae	Lottia gigantea (owl limpet)	Helro1	KolobokP-1_LG	3796	466/515	?	16	0	1
						KolobokP-1B_LG	4190	466	?	16	230	1
			Patellidae	Patella pellucida (blue-rayed limpet)	xgPatPell1.1	KolobokP-1_PatPel	4548	465	4	22	28	15
						KolobokP-2DR_PatPel	-	461	4	16	11	-
						KolobokP-3_PatPel	4597	465	4	25	70	2
						KolobokP-N1_PatPel	2897	462	4	19	191	78
						KolobokP-N2_PatPel	2869	462	4	22	348	38
						KolobokP-N3_PatPel	2894	452	4	13	166	14
						KolobokP-N4_PatPel	2994	465	4	25	409	129
	Neomphalina		Peltospiridae	Gigantopelta aegis	Gae_host_genome	KolobokP-1_GiAe	4675	473	3/4	15	30	8
						KolobokP-2_GiAe	4535	452	4	16	45	5
						KolobokP-3_GiAe	4567	451/475	4	16	44	9
						KolobokP-4_GiAe	4305	456	4	17	89	15
						KolobokP-5_GiAe	4525	451	4	19	52	7
						KolobokP-6_GiAe	4944	462	4	10	288	65
						KolobokP-7_GiAe	4174	459	4	18	114	20
	Vetigastropoda	Lepetellida	Haliotidae	Haliotis rubra (blacklip abalone)	ASM391887v1	KolobokP-1_HaRub	4539	452	4/5	18	136	45
				Haliotis rufescens (red abalone)	H.ruf_v1.0	KolobokP-1_HaRuf	4539	452	3/4/5/6	18	68	12
						KolobokP-2_HaRuf	4465	448/450	4	18	89	12
		Trochida	Trochidae	Steromphala cineraria	xgSteCine2.1	KolobokP-1_SteCin	4537	451	4/5	18	110	6
						KolobokP-2_SteCin	4670	480	3	22	209	3
						KolobokP-3_SteCin	4505	451	4	18	37	7
				Phorcus lineatus (lined top shell)	xgPhoLine1.1	KolobokP-1_PhoLin	4573	450	4	17	110	2
						KolobokP-2_PhoLin	4507	451	4	14	41	7
Annelida/Polychaeta	Sedentaria	Sabellida	Oweniidae	Owenia fusiformis	Owenia_assembly_annotated	KolobokP-1_OwFu	4788	655/648	4	15	5	2
						KolobokP-1N1_OwFu	1705	658	4	15	284	225
						KolobokP-2_OwFu	4618	459	3	1	3	1
						KolobokP-2N1_OwFu	3784	458	3	2	0	3
						KolobokP-2N2_OwFu	1775	455	3	1	217	201
						KolobokP-3_OwFu	4290	470	3	14	32	39
						KolobokP-4_OwFu	4421	469/466	4	8	4	2
						KolobokP-4N1_OwFu	1729	469	4	8	673	347
						KolobokP-5_OwFu	4309	458	3	13	2	1
						KolobokP-5N1_OwFu	1797	468	3	17	55	22
			Siboglinidae	Paraescarpia echinospica	HKBU_Pec_v1	KolobokP-1_ParEch	4607	454	4	17	198	21
						KolobokP-2_ParEch	4860	454/453	5	16	734	35
						KolobokP-3_ParEch	4677	451/454	4	7	930	12
						KolobokP-N1_ParEch	1820	455	4	16	718	353
						KolobokP-N2_ParEch	2972	455	4	16	1203	257
Nemertea//Pilidiophora		Heteronemertea	Lineidae	Lineus longissimus (bootlace worm)	tnLinLong1.1	KolobokP-1_LiLo	4601	444	4	16	16	3
						KolobokP-2_LiLo	4627	432	4	13	169	31
						KolobokP-3_LiLo	4295	467	4	17	20	3
						KolobokP-3N1_LiLo	2232	467	4	17	250	20
						KolobokP-4DR_LiLo	-	467	4	17	118	-
						KolobokP-5DR_LiLo	-	446	4	11	9	-
						KolobokP-N1_LiLo	3437	444	4	13	1214	516
Bryozoa//Gymnolaemata		Cheilostomatida	Membraniporidae	Membranipora membranacea	zMemMemb1.1	KolobokP-1_Memb	4323	469	3	12	44	7
Phoronida//			Phoronidae	Phoronis australis	ASM263300v1	KolobokP-1_PhoAus	4047	660	3	17	44	1
						KolobokP-1BDR_PhoAus	-	661	3	17	219	-
						KolobokP-1CDR_PhoAus	-	633	3	17	17	-
						KolobokP-1F_PhoAus	4423	652/660	3	17	85	2
Chordata/Cephalochordata/Leptocardii		Amphioxiformes	Branchiostomidae	Branchiostoma belcheri	Haploidv18h27	KolobokP-1_BBe	4277	459	4	16	10	2
						KolobokP-2_BBe	>3904	476	3	16	4	0
						KolobokP-3_BBe	4341	481	4	17	58	1
				Branchiostoma japonicum	bj_hap	KolobokP-1_BJ	4912	475/474	4	17	6	2
						KolobokP-2_BJ	4342	476	4	16	8	7
						KolobokP-3_BJ	>3879	?	?	?	-	4
						KolobokP-4_BJ	4336	461	4	1	6	2
						KolobokP-5_BJ	4365	478/477	4	11	11	2
						KolobokP-6DR_BJ	-	476	4	16	32	-
						KolobokP-7DR_BJ	-	478	4	16	19	-
						KolobokP-8DR_BJ	-	452	4	17	35	-
						KolobokP-9DR_BJ	-	477	4	20	10	-
						KolobokP-10DR_BJ	-	458	4	17	4	-
						KolobokP-11DR_BJ	-	478	4	14	48	-
						KolobokP-N1_BJ	1421	448	4/5	17	93	19
						KolobokP-N2_BJ	2461	661	4	17	111	25
						KolobokP-N3_BJ	2460	661	4	17	113	19
						KolobokP-N4_BJ	1965	459	4	18	62	21
				Branchiostoma floridae	Bfl_VNyyK	KolobokP-1_BF	2418	459	4	14	15	0
						KolobokP-2_BF	4333	468	?	20	4	1
						KolobokP-2N1_BF	1819	469	4	20	69	36
						KolobokP-3_BF	4781	476	?	20	14	1
						KolobokP-3N1_BF	1461	476	4	20	51	19
						KolobokP-4DR_BF	-	467	4	5	5	-
						KolobokP-N1_BF	1479	476	4	16	89	51
						KolobokP-N2_BF	2460	661	4	17	117	20
						KolobokP-N3_BF	1849	469	4	14	92	13
						KolobokP-N4_BF	2459	662	4	14	67	9
						KolobokP-N5_BF	1793	457	4	11	66	29
						KolobokP-N6_BF	1461	476	4	16	190	38
				Branchiostoma lanceolatum	BraLan3	KolobokP-1_BL	4339	467	4	2	123	1
						KolobokP-2_BL	4297	468	4	3	71	2
						KolobokP-3_BL	4395	478	4	17	12	8
						KolobokP-4_BL	4400	477	4	9	7	6
						KolobokP-N1_BL	1664	477	4	17	84	29
						KolobokP-N2_BL	1654	477	?	17	51	25
Echinodermata/Asterozoa/Asteroidea		Valvatida	Asterinidae	Patiria miniata (bat star)	ASM1570657v1	KolobokP-1_PaMi	4875	479	4/5	19	65	11
						KolobokP-1BDR_PaMi	-	428	4	19	128	-
						KolobokP-2_PaMi	4881	470	4	19	42	3
						KolobokP-2N1_PaMi	1771	470	4	18	863	65
						KolobokP-2BDR_PaMi	-	438	4	18	11	-
						KolobokP-3DR_PaMi	-	483	4	20	186	-
Echinodermata/Echinozoa/Echinoidea	Euechinoidea	Temnopleuroida	Toxopneustidae	Lytechinus pictus (painted urchin)	UCSD_Lpic_2.0	KolobokP-1_LyPi	4984	466/467	4	16	44	10
						KolobokP-N1_LyPi	3486	464/465	4	12	400	3
						KolobokP-N2_LyPi	1904	465/464	4	16	313	156
						KolobokP-N2BDR_LyPi	-	461	4	16	28	-
Echinodermata/Echinozoa/Holothuroidea	Aspidochirotacea	Aspidochirotida	Stichopodidae	Apostichopus japonicus (Japanese sea cucumber)	ASM275485v1	KolobokP-1_ApJa	4842	469/467	4	7	86	5
1 Only the copies with >90% identity to the consenuss and >99% in length are counted.
