# Supplementary material for: A unique eukaryotic lineage of composite-like DNA transposons encoding a DDD/E transposase and a His-Me finger homing endonuclease
Source: Mob DNA. 2022 Oct 22;13:24. doi: 10.1186/s13100-022-00281-3 (PMC9587614; doi:10.1186/s13100-022-00281-3)
Supplement: Supplementary file 4 — Additional file 4: Data S2. Coordinates of all complete copies of KolobokP families. KolobokP families were divided into LTDR and internal sequence (I). Only the coordinates with >99% length of and >90% identity to the consensus are shown. [file 13100_2022_281_MOESM4_ESM.txt]

Supplementary Data S2. Coordinates of all complete copies of KolobokP families. KolobokP families were divided into LTDR and internal sequence (I). Only the coordinates with >99% length of and >90% identity to the consensus are shown.
Crassostrea gigas
KolobokP-1_CGi
JH815876.1 566688 567325 KolobokP-1_CGi-LTDR 1 651 c 0.9360 1.8500 5116	0.07	100.00
JH816477.1 1 622 KolobokP-1_CGi-LTDR 1 651 d 0.9584 2.5556 5185	74.31	100.00
JH816738.1 55677 56326 KolobokP-1_CGi-LTDR 1 651 d 0.9954 99.0000 6049	0.86	100.00
JH816738.1 56327 59833 KolobokP-1_CGi-I 1 3447 d 0.9875 1.8500 31265	4.64	100.00
JH816738.1 59834 60473 KolobokP-1_CGi-LTDR 1 651 d 0.9844 2.0000 5775	0.85	100.00
JH816794.1 1828 2473 KolobokP-1_CGi-LTDR 1 651 c 0.9595 3.1429 5347	8.23	100.00
JH816906.1 7531 8180 KolobokP-1_CGi-LTDR 1 651 c 0.9954 2.0000 6057	0.58	100.00
JH818173.1 180703 181350 KolobokP-1_CGi-LTDR 1 651 c 0.9393 1.7368 5122	0.06	100.00
JH818222.1 106412 107045 KolobokP-1_CGi-LTDR 1 651 c 0.9401 1.9412 5041	0.56	100.00
JH818856.1 156468 157117 KolobokP-1_CGi-LTDR 1 651 d 0.9939 99.0000 6025	0.28	100.00
JH821073.1 225 845 KolobokP-1_CGi-LTDR 1 651 c 0.9231 2.3889 4675	46.59	100.00
JH823251.1 2318 2965 KolobokP-1_CGi-LTDR 7 651 d 0.9721 2.1429 5634	1.60	99.08
JH823251.1 2966 6424 KolobokP-1_CGi-I 1 3447 d 0.9713 1.6364 30404	8.52	100.00
KolobokP-2_CGi
JH815761.1 12814 13328 KolobokP-2_CGi-LTDR 4 461 d 0.9046 1.8636 3022	0.77	99.35
JH815938.1 415732 416183 KolobokP-2_CGi-LTDR 2 461 c 0.9603 1.8889 3685	0.06	99.78
JH816130.1 25695 26141 KolobokP-2_CGi-LTDR 1 461 d 0.9709 4.5000 3605	0.08	100.00
JH816132.1 4518 4978 KolobokP-2_CGi-LTDR 1 461 c 0.9713 1.6667 3710	1.65	100.00
JH816177.1 20070 20531 KolobokP-2_CGi-LTDR 1 461 d 0.9697 2.6000 3858	0.47	100.00
JH816298.1 287915 288371 KolobokP-2_CGi-LTDR 2 461 d 0.9059 1.6087 3173	0.11	99.78
JH816363.1 773671 774122 KolobokP-2_CGi-LTDR 1 461 d 0.9667 1.5000 3663	0.02	100.00
JH816363.1 792461 792918 KolobokP-2_CGi-LTDR 1 461 d 0.9692 2.4000 3737	0.02	100.00
JH816585.1 111296 111740 KolobokP-2_CGi-LTDR 1 461 c 0.9289 1.6667 3084	0.05	100.00
JH816755.1 331400 331827 KolobokP-2_CGi-LTDR 2 460 d 0.9302 2.7778 3017	0.03	99.57
JH816971.1 155411 155871 KolobokP-2_CGi-LTDR 1 461 c 0.9043 1.7083 3240	0.15	100.00
JH817018.1 222741 223196 KolobokP-2_CGi-LTDR 1 461 c 0.9389 1.6250 3550	0.18	100.00
JH817021.1 7788 8248 KolobokP-2_CGi-LTDR 1 461 d 0.9761 1.8333 3945	0.49	100.00
JH817105.1 4303 4766 KolobokP-2_CGi-LTDR 1 461 c 0.9197 1.9375 3286	0.06	100.00
JH817502.1 416236 416690 KolobokP-2_CGi-LTDR 1 461 c 0.9410 2.3000 3500	0.09	100.00
JH817739.1 76920 77388 KolobokP-2_CGi-LTDR 1 461 d 0.9633 2.5000 3766	0.16	100.00
JH817757.1 4909 5375 KolobokP-2_CGi-LTDR 1 461 d 0.9482 3.0000 3591	0.44	100.00
JH817757.1 11885 12346 KolobokP-2_CGi-LTDR 1 461 d 0.9477 2.1111 3527	0.44	100.00
JH817834.1 169262 169743 KolobokP-2_CGi-LTDR 1 461 d 0.9120 1.7895 3211	0.10	100.00
JH817876.1 273213 273667 KolobokP-2_CGi-LTDR 1 461 d 0.9345 2.0769 3464	0.14	100.00
JH817884.1 246754 247214 KolobokP-2_CGi-LTDR 1 461 d 0.9459 2.3000 3623	0.09	100.00
JH818030.1 378887 379347 KolobokP-2_CGi-LTDR 1 461 d 0.9718 1.8571 3903	0.07	100.00
JH818038.1 13019 13479 KolobokP-2_CGi-LTDR 1 461 d 0.9913 99.0000 4061	0.38	100.00
JH818047.1 125247 125704 KolobokP-2_CGi-LTDR 1 461 c 0.9692 3.0000 3727	0.29	100.00
JH818257.1 230342 230804 KolobokP-2_CGi-LTDR 1 461 c 0.9719 2.5000 3851	0.11	100.00
JH818479.1 86637 87097 KolobokP-2_CGi-LTDR 1 461 c 0.9957 99.0000 4108	0.10	100.00
JH818595.1 23413 23870 KolobokP-2_CGi-LTDR 1 461 d 0.9087 1.7273 3261	0.35	100.00
JH818695.1 23111 23568 KolobokP-2_CGi-LTDR 1 461 c 0.9283 2.8182 3415	1.61	100.00
JH818813.1 389567 390014 KolobokP-2_CGi-LTDR 1 461 d 0.9510 2.7143 3481	0.07	100.00
JH818813.1 394352 394796 KolobokP-2_CGi-LTDR 1 461 d 0.9395 2.0000 3324	0.07	100.00
JH818916.1 241633 242068 KolobokP-2_CGi-LTDR 1 461 d 0.9457 2.0000 3331	0.13	100.00
JH819009.1 24976 25433 KolobokP-2_CGi-LTDR 2 461 c 0.9454 1.7500 3554	0.47	99.78
JH821072.1 619 1065 KolobokP-2_CGi-LTDR 1 461 c 0.9509 2.8571 3486	33.69	100.00
JH822772.1 805 1270 KolobokP-2_CGi-LTDR 1 461 c 0.9069 1.6522 3238	5.60	100.00
JH823171.1 26931 27387 KolobokP-2_CGi-LTDR 1 461 d 0.9475 1.9091 3565	0.68	100.00
JH823229.1 752341 752801 KolobokP-2_CGi-LTDR 1 461 c 0.9913 99.0000 4061	0.05	100.00
JH823245.1 82776 83236 KolobokP-2_CGi-LTDR 1 461 d 0.9957 2.0000 4116	0.07	100.00
JH823247.1 73082 73534 KolobokP-2_CGi-LTDR 4 461 c 0.9341 1.8667 3470	0.34	99.35
KolobokP-3_CGi
JH815693.1 86659 87291 KolobokP-3_CGi-LTDR 1 653 c 0.9731 1.7500 5016	0.45	100.00
JH815733.1 2186 2850 KolobokP-3_CGi-LTDR 1 653 d 0.9758 1.7500 5470	1.60	100.00
JH816126.1 128753 129424 KolobokP-3_CGi-LTDR 1 653 c 0.9654 1.5000 5309	0.41	100.00
JH816345.1 596227 596891 KolobokP-3_CGi-LTDR 1 653 d 0.9773 1.5000 5493	0.09	100.00
JH816345.1 602311 602975 KolobokP-3_CGi-LTDR 1 653 d 0.9728 1.8000 5432	0.09	100.00
JH817271.1 100264 100928 KolobokP-3_CGi-LTDR 1 653 d 0.9743 2.0000 5444	0.66	100.00
JH817378.1 11327 11991 KolobokP-3_CGi-LTDR 1 653 c 0.9743 1.6000 5455	0.26	100.00
KolobokP-4_CGi
JH816019.1 103306 103756 KolobokP-4_CGi-LTDR 1 451 c 0.9978 1.0000 4100	0.21	100.00
JH816022.1 129846 130291 KolobokP-4_CGi-LTDR 1 451 d 0.9400 1.8333 3494	0.07	100.00
JH816365.1 289545 289995 KolobokP-4_CGi-LTDR 1 451 d 0.9911 1.3333 4045	0.15	100.00
JH816450.1 24630 25070 KolobokP-4_CGi-LTDR 1 451 c 0.9503 2.0000 3496	0.04	100.00
JH816827.1 224197 224643 KolobokP-4_CGi-LTDR 1 451 d 0.9800 2.5000 3830	0.13	100.00
JH817109.1 114459 114909 KolobokP-4_CGi-LTDR 1 451 d 0.9889 1.0000 4006	0.10	100.00
JH817241.1 14548 14998 KolobokP-4_CGi-LTDR 1 451 c 0.9911 2.0000 4038	2.92	100.00
JH817320.1 188404 188854 KolobokP-4_CGi-LTDR 1 451 d 0.9978 1.0000 4100	0.16	100.00
JH817748.1 44693 45123 KolobokP-4_CGi-LTDR 1 451 d 0.9906 2.0000 3648	0.63	100.00
JH817782.1 14870 15312 KolobokP-4_CGi-LTDR 1 451 c 0.9678 2.0000 3504	0.06	100.00
JH818027.1 188358 188813 KolobokP-4_CGi-LTDR 1 451 c 0.9956 1.0000 4056	0.12	100.00
JH818241.1 2909 3350 KolobokP-4_CGi-LTDR 1 451 d 0.9283 1.8571 3316	0.36	100.00
JH818444.1 701501 701951 KolobokP-4_CGi-LTDR 1 451 c 0.9425 1.7143 3595	0.03	100.00
JH818639.1 2772 3220 KolobokP-4_CGi-LTDR 1 451 d 0.9446 1.6429 3608	0.08	100.00
JH818728.1 10483 10911 KolobokP-4_CGi-LTDR 1 451 c 0.9884 1.3333 3733	0.18	100.00
JH822005.1 2026 2476 KolobokP-4_CGi-LTDR 1 451 d 0.9889 1.5000 3996	12.36	100.00
JH823226.1 299451 299863 KolobokP-4_CGi-LTDR 1 451 c 0.9356 1.8000 2998	0.06	100.00
JH823250.1 35526 35976 KolobokP-4_CGi-LTDR 1 451 c 0.9381 2.0000 3531	0.71	100.00
KolobokP-4N1_CGi
JH815810.1 10917 11364 KolobokP-4N1_CGi-LTDR 1 451 d 0.9866 1.6667 3929	0.10	100.00
JH815865.1 131194 131644 KolobokP-4N1_CGi-LTDR 1 451 d 0.9778 1.6667 3898	0.32	100.00
JH815866.1 486198 488190 KolobokP-4N1_CGi-I 2 1997 d 0.9718 1.8000 16428	0.39	99.95
JH815883.1 128947 129379 KolobokP-4N1_CGi-LTDR 1 451 d 0.9417 1.5000 3168	0.15	100.00
JH816102.1 230835 231271 KolobokP-4N1_CGi-LTDR 1 451 c 0.9841 2.5000 3746	0.17	100.00
JH816198.1 6643 7084 KolobokP-4N1_CGi-LTDR 1 451 d 0.9797 1.4000 3778	2.98	100.00
JH816300.1 123246 123695 KolobokP-4N1_CGi-LTDR 1 451 c 0.9867 1.0000 3977	0.19	100.00
JH816359.1 140797 141228 KolobokP-4N1_CGi-LTDR 1 451 d 0.9769 2.2500 3637	0.06	100.00
JH816448.1 258215 258665 KolobokP-4N1_CGi-LTDR 1 451 d 0.9889 1.6667 3993	0.14	100.00
JH816462.1 98174 98612 KolobokP-4N1_CGi-LTDR 1 451 d 0.9682 2.7500 3588	0.24	100.00
JH816566.1 11092 11541 KolobokP-4N1_CGi-LTDR 1 451 d 0.9911 3.0000 3989	0.54	100.00
JH816603.1 54261 54697 KolobokP-4N1_CGi-LTDR 1 451 c 0.9817 3.0000 3702	0.22	100.00
JH816899.1 291626 292076 KolobokP-4N1_CGi-LTDR 1 451 d 0.9823 4.0000 3913	0.14	100.00
JH816899.1 294502 294952 KolobokP-4N1_CGi-LTDR 1 451 d 0.9822 2.0000 3871	0.14	100.00
JH816989.1 119745 120179 KolobokP-4N1_CGi-LTDR 1 451 d 0.9406 1.5333 3391	0.15	100.00
JH816995.1 265908 266355 KolobokP-4N1_CGi-LTDR 1 451 d 0.9579 2.0000 3621	0.16	100.00
JH817043.1 124137 124587 KolobokP-4N1_CGi-LTDR 1 451 c 0.9867 1.2000 3988	0.10	100.00
JH817200.1 100624 101078 KolobokP-4N1_CGi-LTDR 1 451 c 0.9889 2.0000 3972	0.26	100.00
JH817287.1 181776 182224 KolobokP-4N1_CGi-LTDR 1 451 d 0.9867 5.0000 3925	0.24	100.00
JH817295.1 95767 96204 KolobokP-4N1_CGi-LTDR 1 451 c 0.9863 1.2500 3804	0.24	100.00
JH817349.1 325979 326428 KolobokP-4N1_CGi-LTDR 1 451 c 0.9845 2.0000 3935	0.13	100.00
JH817369.1 194907 195357 KolobokP-4N1_CGi-LTDR 1 451 c 0.9911 1.3333 4020	0.09	100.00
JH817539.1 455312 455742 KolobokP-4N1_CGi-LTDR 1 451 c 0.9171 1.7222 3096	0.05	100.00
JH817564.1 234257 234708 KolobokP-4N1_CGi-LTDR 1 451 d 0.9823 1.4000 3937	0.15	100.00
JH817625.1 267249 267699 KolobokP-4N1_CGi-LTDR 1 451 d 0.9933 3.0000 4025	0.16	100.00
JH817625.1 268949 269399 KolobokP-4N1_CGi-LTDR 1 451 d 0.9911 2.0000 4010	0.16	100.00
JH817721.1 96115 96551 KolobokP-4N1_CGi-LTDR 1 451 c 0.9726 1.4286 3652	0.20	100.00
JH817782.1 667944 668394 KolobokP-4N1_CGi-LTDR 1 451 c 0.9911 1.3333 4020	0.07	100.00
JH817786.1 582025 582475 KolobokP-4N1_CGi-LTDR 1 451 d 0.9889 1.6667 3993	0.05	100.00
JH817860.1 92938 93373 KolobokP-4N1_CGi-LTDR 1 451 d 0.9391 2.7500 3122	0.45	100.00
JH817907.1 764 1212 KolobokP-4N1_CGi-LTDR 1 450 d 0.9335 1.9286 3446	3.82	99.78
JH817943.1 287739 288191 KolobokP-4N1_CGi-LTDR 1 451 d 0.9379 2.7778 3431	0.07	100.00
JH818022.1 16397 16848 KolobokP-4N1_CGi-LTDR 1 451 d 0.9889 1.3333 3990	0.14	100.00
JH818284.1 529816 530258 KolobokP-4N1_CGi-LTDR 1 451 c 0.9910 3.0000 3893	0.07	100.00
JH818319.1 224806 225242 KolobokP-4N1_CGi-LTDR 1 451 d 0.9840 6.0000 3744	0.19	100.00
JH818386.1 634115 634566 KolobokP-4N1_CGi-LTDR 1 451 c 0.9912 1.0000 4015	0.03	100.00
JH818390.1 60944 61392 KolobokP-4N1_CGi-LTDR 1 451 c 0.9268 1.9375 3410	0.08	100.00
JH818395.1 110167 110614 KolobokP-4N1_CGi-LTDR 1 451 c 0.9688 1.8571 3773	0.15	100.00
JH818398.1 143174 143624 KolobokP-4N1_CGi-LTDR 1 451 d 0.9823 1.6000 3938	0.11	100.00
JH818406.1 107575 108001 KolobokP-4N1_CGi-LTDR 1 451 d 0.9790 1.7500 3573	0.26	100.00
JH818458.1 46441 46891 KolobokP-4N1_CGi-LTDR 1 451 d 0.9933 1.5000 4033	0.18	100.00
JH818476.1 369968 370417 KolobokP-4N1_CGi-LTDR 1 451 c 0.9712 2.7500 3777	0.10	100.00
JH818505.1 345183 345630 KolobokP-4N1_CGi-LTDR 1 451 d 0.9756 1.5000 3836	0.13	100.00
JH818508.1 99853 100298 KolobokP-4N1_CGi-LTDR 1 451 d 0.9621 2.1429 3681	0.29	100.00
JH818508.1 103473 103923 KolobokP-4N1_CGi-LTDR 1 451 d 0.9734 2.4000 3843	0.29	100.00
JH818588.1 52440 52890 KolobokP-4N1_CGi-LTDR 1 451 c 0.9668 1.7143 3756	0.32	100.00
JH818688.1 202076 202525 KolobokP-4N1_CGi-LTDR 1 451 c 0.9867 2.5000 3948	0.20	100.00
JH818862.1 270521 270970 KolobokP-4N1_CGi-LTDR 1 451 c 0.9933 1.0000 4022	0.11	100.00
JH818912.1 120129 120575 KolobokP-4N1_CGi-LTDR 1 451 c 0.9889 3.0000 3921	0.35	100.00
JH819015.1 165965 166415 KolobokP-4N1_CGi-LTDR 1 451 c 0.9867 2.0000 3969	0.22	100.00
JH819089.1 224124 224574 KolobokP-4N1_CGi-LTDR 1 451 c 0.9756 2.7500 3855	0.08	100.00
JH819093.1 52251 52701 KolobokP-4N1_CGi-LTDR 1 451 d 0.9911 4.0000 3998	0.25	100.00
JH819116.1 598388 598836 KolobokP-4N1_CGi-LTDR 1 451 c 0.9556 4.2500 3579	0.04	100.00
JH821496.1 489 935 KolobokP-4N1_CGi-LTDR 1 451 c 0.9545 2.1667 3382	21.34	100.00
JH821706.1 531 981 KolobokP-4N1_CGi-LTDR 1 451 c 0.9867 3.0000 3961	17.22	100.00
JH822509.1 964 1414 KolobokP-4N1_CGi-LTDR 1 451 c 0.9800 1.8000 3913	7.38	100.00
JH822551.1 1171 1620 KolobokP-4N1_CGi-LTDR 1 451 d 0.9889 1.3333 3982	6.95	100.00
JH823206.1 5481 5928 KolobokP-4N1_CGi-LTDR 1 451 d 0.9933 2.0000 3984	2.51	100.00
JH823245.1 66375 66807 KolobokP-4N1_CGi-LTDR 1 451 d 0.9908 1.5000 3760	0.06	100.00
JH823249.1 120185 120625 KolobokP-4N1_CGi-LTDR 1 451 d 0.9009 2.5625 3043	0.04	100.00
KolobokP-5_CGi
JH816402.1 29165 29625 KolobokP-5_CGi-LTDR 1 461 d 1.0000 99.0000 4165	1.34	100.00
JH816588.1 78882 79339 KolobokP-5_CGi-LTDR 1 461 d 0.9348 2.0000 3530	0.17	100.00
JH816901.1 1548521 1548981 KolobokP-5_CGi-LTDR 1 461 d 0.9436 1.6250 3681	0.03	100.00
JH817884.1 161419 164560 KolobokP-5_CGi-I 1 3173 d 0.9707 1.6818 25474	0.60	100.00
JH818580.1 295518 295977 KolobokP-5_CGi-LTDR 1 461 d 0.9501 2.0000 3691	0.09	100.00
JH818609.1 76938 77385 KolobokP-5_CGi-LTDR 1 461 c 0.9711 1.5714 3746	0.16	100.00
KolobokP-6_CGi
JH816385.1 59879 60529 KolobokP-6_CGi-LTDR 1 651 c 0.9985 1.0000 5736	0.12	100.00
JH816559.1 207924 208563 KolobokP-6_CGi-LTDR 1 651 d 0.9875 2.3333 5444	0.23	100.00
JH816709.1 5733 6384 KolobokP-6_CGi-LTDR 1 651 d 0.9923 1.3333 5655	8.80	100.00
JH816788.1 269136 269788 KolobokP-6_CGi-LTDR 2 651 c 0.9693 2.1111 5328	0.10	99.85
JH817960.1 2133 2775 KolobokP-6_CGi-LTDR 1 651 d 0.9271 1.8636 4644	11.20	100.00
JH817993.1 77048 77698 KolobokP-6_CGi-LTDR 1 651 c 0.9923 1.0000 5680	0.31	100.00
JH817993.1 78367 79017 KolobokP-6_CGi-LTDR 1 651 c 0.9923 1.2500 5671	0.31	100.00
JH818172.1 37864 38523 KolobokP-6_CGi-LTDR 1 651 c 0.9878 2.5000 5544	0.39	100.00
JH818979.1 156734 157380 KolobokP-6_CGi-LTDR 1 651 c 0.9539 2.0000 5100	0.24	100.00
JH823231.1 1231205 1231855 KolobokP-6_CGi-LTDR 1 651 c 0.9954 1.5000 5695	0.05	100.00
KolobokP-7_CGi
JH815929.1 163837 164284 KolobokP-7_CGi-LTDR 1 456 d 0.9778 1.3333 3847	0.25	100.00
JH815929.1 174107 174561 KolobokP-7_CGi-LTDR 1 456 d 0.9825 1.1667 3984	0.25	100.00
JH816199.1 255009 255468 KolobokP-7_CGi-LTDR 1 456 d 0.9912 1.0000 4049	0.15	100.00
JH817585.1 111096 111551 KolobokP-7_CGi-LTDR 1 456 d 0.9978 99.0000 4109	0.38	100.00
JH817585.1 111552 114970 KolobokP-7_CGi-I 1 3421 d 0.9953 1.7143 30953	2.81	100.00
JH817585.1 114971 115426 KolobokP-7_CGi-LTDR 1 456 d 0.9912 2.0000 4054	0.38	100.00
JH817585.1 118835 119290 KolobokP-7_CGi-LTDR 1 456 d 0.9978 99.0000 4109	0.38	100.00
JH817637.1 265557 266009 KolobokP-7_CGi-LTDR 1 456 d 0.9386 2.0833 3522	0.07	100.00
JH817669.1 11966 12420 KolobokP-7_CGi-LTDR 1 456 d 0.9539 1.6667 3719	3.04	100.00
JH818055.1 74060 74500 KolobokP-7_CGi-LTDR 1 456 c 0.9300 1.5000 3324	0.55	100.00
JH818367.1 160895 161356 KolobokP-7_CGi-LTDR 1 456 c 0.9847 1.5000 3976	0.28	100.00
JH818440.1 365750 366203 KolobokP-7_CGi-LTDR 1 455 c 0.9824 7.0000 3924	0.10	99.78
JH818505.1 4579 5033 KolobokP-7_CGi-LTDR 1 456 d 0.9583 1.8000 3756	0.13	100.00
JH818505.1 5034 8341 KolobokP-7_CGi-I 1 3421 d 0.9556 1.7164 25992	0.93	100.00
JH818702.1 631049 631504 KolobokP-7_CGi-LTDR 1 456 d 0.9978 99.0000 4109	0.06	100.00
JH818703.1 426322 426785 KolobokP-7_CGi-LTDR 4 456 c 0.9493 2.0000 3550	0.08	99.34
JH818884.1 22347 22802 KolobokP-7_CGi-LTDR 1 456 c 0.9934 99.0000 4061	0.27	100.00
JH818919.1 26953 27409 KolobokP-7_CGi-LTDR 1 456 c 0.9737 1.5714 3905	0.13	100.00
JH818979.1 201903 202364 KolobokP-7_CGi-LTDR 1 456 d 0.9498 2.6250 3623	0.17	100.00
JH822165.1 2695 3159 KolobokP-7_CGi-LTDR 1 456 c 0.9389 1.9231 3517	10.97	100.00
JH823106.1 12980 13435 KolobokP-7_CGi-LTDR 1 456 c 0.9956 2.0000 4094	2.60	100.00
KolobokP-8_CGi
JH817335.1 199018 199465 KolobokP-8_CGi-LTDR 1 448 c 0.9978 1.0000 4085	0.10	100.00
JH817335.1 199466 202639 KolobokP-8_CGi-I 3 3175 c 0.9965 1.6667 29730	0.70	99.94
JH817402.1 81447 81885 KolobokP-8_CGi-LTDR 1 448 c 0.9592 3.2000 3588	0.06	100.00
JH817568.1 395919 396395 KolobokP-8_CGi-LTDR 1 448 c 0.9710 1.8000 3646	0.11	100.00
JH818045.1 87496 87942 KolobokP-8_CGi-LTDR 1 448 c 0.9955 1.0000 4049	0.22	100.00
JH818708.1 19443 19892 KolobokP-8_CGi-LTDR 1 448 c 0.9911 1.0000 4014	1.27	100.00
JH818708.1 19893 23037 KolobokP-8_CGi-I 1 3175 c 0.9774 1.6667 27997	8.88	100.00
JH818708.1 23038 23464 KolobokP-8_CGi-LTDR 1 448 c 0.9836 1.2500 3674	1.21	100.00
KolobokP-9_CGi
JH817210.1 68062 71624 KolobokP-9_CGi-I 1 3557 d 0.9879 1.6500 32593	0.31	100.00
JH817210.1 72075 75637 KolobokP-9_CGi-I 1 3557 d 0.9879 1.6500 32593	0.31	100.00
KolobokP-10_CGi
JH816895.1 150975 154500 KolobokP-10_CGi-I 1 3504 c 0.9688 2.1136 28218	0.43	99.97
JH817195.1 63395 63853 KolobokP-10_CGi-LTDR 1 449 c 0.9712 2.2000 3762	0.31	100.00
JH817521.1 201338 201787 KolobokP-10_CGi-LTDR 1 449 d 0.9667 2.0000 3767	0.11	100.00
JH817521.1 201788 205349 KolobokP-10_CGi-I 1 3505 d 0.9784 1.5750 29217	0.85	100.00
JH817521.1 205350 205798 KolobokP-10_CGi-LTDR 1 449 d 0.9755 2.2000 3850	0.11	100.00
JH817697.1 191782 192230 KolobokP-10_CGi-LTDR 1 449 d 0.9755 2.2000 3850	0.18	100.00
JH817697.1 192231 195792 KolobokP-10_CGi-I 1 3505 d 0.9795 1.6389 29278	1.45	100.00
JH817697.1 195793 196241 KolobokP-10_CGi-LTDR 1 449 d 0.9755 2.2000 3850	0.18	100.00
JH818275.1 148559 149008 KolobokP-10_CGi-LTDR 1 449 c 0.9622 2.6667 3711	0.15	100.00
KolobokP-11DR_CGi
JH815809.1 97263 97710 KolobokP-11DR_CGi-LTDR 1 450 d 0.9710 2.2000 3780	0.24	100.00
JH815980.1 228056 228505 KolobokP-11DR_CGi-LTDR 1 450 c 0.9911 1.3333 4024	0.09	100.00
JH816727.1 31973 32423 KolobokP-11DR_CGi-LTDR 1 450 c 0.9933 2.0000 4024	0.72	100.00
JH816757.1 315206 315666 KolobokP-11DR_CGi-LTDR 1 450 d 0.9690 1.8333 3746	0.11	100.00
JH817043.1 435804 436253 KolobokP-11DR_CGi-LTDR 1 450 d 0.9778 2.6667 3862	0.10	100.00
JH817210.1 67612 68061 KolobokP-11DR_CGi-LTDR 1 450 d 0.9933 1.5000 4039	0.04	100.00
JH817210.1 71625 72074 KolobokP-11DR_CGi-LTDR 1 450 d 0.9933 1.5000 4039	0.04	100.00
JH817210.1 75638 76087 KolobokP-11DR_CGi-LTDR 1 450 d 0.9933 1.5000 4039	0.04	100.00
JH817267.1 415291 415736 KolobokP-11DR_CGi-LTDR 1 450 c 0.9752 1.3333 3745	0.10	100.00
JH818440.1 391202 391651 KolobokP-11DR_CGi-LTDR 1 450 c 0.9911 4.0000 4007	0.10	100.00
JH818444.1 696699 697156 KolobokP-11DR_CGi-LTDR 1 450 d 0.9823 2.5000 3870	0.03	100.00
JH818444.1 701054 701458 KolobokP-11DR_CGi-LTDR 1 450 d 0.9828 1.3333 3348	0.02	100.00
JH818688.1 51108 51546 KolobokP-11DR_CGi-LTDR 2 450 d 0.9027 1.9500 3076	0.20	99.78
KolobokP-N1_CGi
JH815720.1 19208 19661 KolobokP-N1_CGi-LTDR 1 455 d 0.9385 1.8000 3563	0.80	100.00
JH815770.1 55696 56143 KolobokP-N1_CGi-LTDR 1 455 c 0.9577 3.0000 3624	0.22	100.00
JH815771.1 90204 90656 KolobokP-N1_CGi-LTDR 2 455 d 0.9846 2.0000 3954	0.16	99.78
JH815809.1 138552 139006 KolobokP-N1_CGi-LTDR 1 455 d 0.9846 1.4000 4000	0.25	100.00
JH815815.1 113088 113545 KolobokP-N1_CGi-LTDR 1 454 d 0.9187 1.8000 3382	0.35	99.78
JH815846.1 266207 266642 KolobokP-N1_CGi-LTDR 1 453 d 0.9269 2.1538 3181	0.15	99.56
JH815873.1 117712 118166 KolobokP-N1_CGi-LTDR 1 455 c 0.9934 3.0000 4058	0.32	100.00
JH815873.1 121339 121793 KolobokP-N1_CGi-LTDR 1 455 c 0.9912 4.0000 4033	0.32	100.00
JH815900.1 95163 95617 KolobokP-N1_CGi-LTDR 1 455 c 0.9912 4.0000 4033	0.20	100.00
JH815933.1 422672 423087 KolobokP-N1_CGi-LTDR 3 455 c 0.9209 1.8750 2931	0.08	99.56
JH815935.1 207462 207885 KolobokP-N1_CGi-LTDR 1 455 c 0.9344 1.4706 3192	0.12	100.00
JH815980.1 457806 458265 KolobokP-N1_CGi-LTDR 1 455 c 0.9583 1.8000 3734	0.09	100.00
JH815995.1 146772 147222 KolobokP-N1_CGi-LTDR 1 455 d 0.9691 1.7143 3800	0.22	100.00
JH815995.1 170519 170973 KolobokP-N1_CGi-LTDR 1 455 c 0.9579 1.7000 3654	0.22	100.00
JH816077.1 29197 29640 KolobokP-N1_CGi-LTDR 1 453 d 0.9341 1.8333 3211	1.32	99.56
JH816088.1 49073 49527 KolobokP-N1_CGi-LTDR 1 455 d 0.9780 2.5000 3917	0.15	100.00
JH816091.1 424605 425057 KolobokP-N1_CGi-LTDR 1 453 c 0.9470 2.1818 3620	0.06	99.56
JH816093.1 28082 28505 KolobokP-N1_CGi-LTDR 1 455 d 0.9437 2.1111 3171	0.29	100.00
JH816135.1 131482 131935 KolobokP-N1_CGi-LTDR 2 455 c 0.9604 2.5714 3740	0.20	99.78
JH816139.1 45480 45934 KolobokP-N1_CGi-LTDR 1 455 c 0.9890 1.6667 4028	0.42	100.00
JH816157.1 87844 88293 KolobokP-N1_CGi-LTDR 1 455 d 0.9734 2.7500 3807	0.49	100.00
JH816160.1 710770 711221 KolobokP-N1_CGi-LTDR 1 452 c 0.9779 2.5000 3883	0.05	99.34
JH816163.1 182801 183209 KolobokP-N1_CGi-LTDR 1 455 c 0.9155 1.5000 2870	0.08	100.00
JH816168.1 84929 85383 KolobokP-N1_CGi-LTDR 1 455 c 0.9802 3.0000 3936	0.04	100.00
JH816168.1 616125 616576 KolobokP-N1_CGi-LTDR 1 455 c 0.9733 1.2857 3770	0.04	100.00
JH816168.1 616577 618697 KolobokP-N1_CGi-I 1 2143 c 0.9541 2.3714 16401	0.18	100.00
JH816168.1 618698 619152 KolobokP-N1_CGi-LTDR 1 455 c 0.9824 1.3333 3983	0.04	100.00
JH816220.1 202605 203059 KolobokP-N1_CGi-LTDR 1 455 d 0.9956 2.0000 4083	0.21	100.00
JH816220.1 203060 205211 KolobokP-N1_CGi-I 1 2143 d 0.9818 2.0000 18156	0.99	100.00
JH816220.1 205212 205666 KolobokP-N1_CGi-LTDR 1 455 d 0.9890 5.0000 4008	0.21	100.00
JH816252.1 389295 389749 KolobokP-N1_CGi-LTDR 1 455 d 0.9912 1.3333 4053	0.06	100.00
JH816274.1 78569 79023 KolobokP-N1_CGi-LTDR 1 455 d 0.9780 1.4286 3943	0.42	100.00
JH816315.1 475168 475623 KolobokP-N1_CGi-LTDR 1 455 d 0.9737 2.7500 3860	0.07	100.00
JH816337.1 14198 14643 KolobokP-N1_CGi-LTDR 2 455 d 0.9351 2.0000 3437	0.83	99.78
JH816345.1 105161 105615 KolobokP-N1_CGi-LTDR 1 455 d 0.9582 2.1111 3744	0.06	100.00
JH816363.1 802546 802992 KolobokP-N1_CGi-LTDR 1 455 c 0.9347 1.7857 3328	0.02	100.00
JH816376.1 112811 113266 KolobokP-N1_CGi-LTDR 1 455 d 0.9825 3.5000 3942	0.27	100.00
JH816401.1 710191 710631 KolobokP-N1_CGi-LTDR 1 455 d 0.9212 2.2143 3212	0.05	100.00
JH816401.1 720660 721113 KolobokP-N1_CGi-LTDR 1 455 d 0.9648 3.0000 3765	0.05	100.00
JH816405.1 197872 198326 KolobokP-N1_CGi-LTDR 1 455 d 0.9934 1.5000 4068	0.09	100.00
JH816405.1 223828 224282 KolobokP-N1_CGi-LTDR 1 455 c 0.9758 1.5714 3919	0.09	100.00
JH816413.1 51375 51829 KolobokP-N1_CGi-LTDR 1 455 c 0.9912 1.3333 4053	0.73	100.00
JH816419.1 420801 421250 KolobokP-N1_CGi-LTDR 1 455 c 0.9336 2.0000 3460	0.10	100.00
JH816423.1 1737 2189 KolobokP-N1_CGi-LTDR 1 455 d 0.9604 2.2857 3719	0.55	100.00
JH816423.1 51302 51756 KolobokP-N1_CGi-LTDR 1 455 d 0.9758 2.7500 3896	0.56	100.00
JH816459.1 119268 119724 KolobokP-N1_CGi-LTDR 1 455 d 0.9605 1.7000 3768	0.31	100.00
JH816548.1 21634 22088 KolobokP-N1_CGi-LTDR 1 455 c 0.9824 2.6667 3957	0.42	100.00
JH816554.1 166257 166710 KolobokP-N1_CGi-LTDR 3 455 c 0.9890 1.3333 4003	0.15	99.56
JH816630.1 124261 124698 KolobokP-N1_CGi-LTDR 1 455 c 0.9242 1.6471 2947	0.15	100.00
JH816646.1 46629 47073 KolobokP-N1_CGi-LTDR 1 455 c 0.9642 1.8571 3661	0.22	100.00
JH816653.1 86867 87322 KolobokP-N1_CGi-LTDR 1 455 c 0.9715 3.0000 3837	0.24	100.00
JH816660.1 79193 79646 KolobokP-N1_CGi-LTDR 1 455 d 0.9758 2.5000 3880	0.49	100.00
JH816660.1 82577 83030 KolobokP-N1_CGi-LTDR 1 455 d 0.9758 2.5000 3880	0.49	100.00
JH816680.1 210662 211116 KolobokP-N1_CGi-LTDR 1 455 c 0.9758 2.7500 3893	0.11	100.00
JH816684.1 13712 14162 KolobokP-N1_CGi-LTDR 1 455 c 0.9625 2.5000 3709	0.40	100.00
JH816686.1 479364 479818 KolobokP-N1_CGi-LTDR 1 455 d 0.9890 5.0000 4010	0.09	100.00
JH816711.1 5849 6297 KolobokP-N1_CGi-LTDR 3 453 c 0.9578 1.6364 3686	0.21	99.12
JH816734.1 140267 140720 KolobokP-N1_CGi-LTDR 1 455 c 0.9758 1.2500 3914	0.05	100.00
JH816734.1 343759 344213 KolobokP-N1_CGi-LTDR 1 455 d 0.9956 99.0000 4073	0.05	100.00
JH816734.1 520447 520903 KolobokP-N1_CGi-LTDR 1 455 c 0.9671 1.5556 3835	0.05	100.00
JH816735.1 1592 2046 KolobokP-N1_CGi-LTDR 1 455 c 0.9824 2.0000 3963	0.18	100.00
JH816770.1 51555 52009 KolobokP-N1_CGi-LTDR 1 455 c 0.9890 1.2500 4038	0.33	100.00
JH816787.1 101909 102359 KolobokP-N1_CGi-LTDR 1 455 d 0.9065 1.7368 3038	0.13	100.00
JH816788.1 588977 589419 KolobokP-N1_CGi-LTDR 1 455 c 0.9797 1.7500 3768	0.07	100.00
JH816826.1 36944 37395 KolobokP-N1_CGi-LTDR 1 455 c 0.9845 2.0000 3940	0.17	100.00
JH816843.1 809603 809985 KolobokP-N1_CGi-LTDR 1 455 d 0.9691 3.5000 2902	0.05	100.00
JH816896.1 49510 49963 KolobokP-N1_CGi-LTDR 1 455 d 0.9802 1.6000 3936	0.78	100.00
JH816915.1 52776 53234 KolobokP-N1_CGi-LTDR 1 455 d 0.9059 2.0526 3206	0.81	100.00
JH816925.1 89875 90329 KolobokP-N1_CGi-LTDR 1 455 d 0.9626 3.4000 3753	0.25	100.00
JH816980.1 715321 715771 KolobokP-N1_CGi-LTDR 1 455 c 0.9868 1.0000 3961	0.04	100.00
JH817008.1 100856 101321 KolobokP-N1_CGi-LTDR 1 455 d 0.9476 2.1000 3584	0.21	100.00
JH817020.1 122235 122685 KolobokP-N1_CGi-LTDR 1 455 c 0.9845 2.0000 3930	0.29	100.00
JH817024.1 333217 333669 KolobokP-N1_CGi-LTDR 1 455 c 0.9491 1.7273 3555	0.10	100.00
JH817043.1 144166 144622 KolobokP-N1_CGi-LTDR 1 455 d 0.9737 2.2000 3867	0.10	100.00
JH817043.1 280666 281120 KolobokP-N1_CGi-LTDR 1 455 d 0.9780 2.5000 3917	0.10	100.00
JH817065.1 68 522 KolobokP-N1_CGi-LTDR 1 455 c 0.9912 4.0000 4035	0.26	100.00
JH817078.1 153706 154147 KolobokP-N1_CGi-LTDR 1 455 c 0.9392 2.4000 3361	0.08	100.00
JH817099.1 1621585 1622032 KolobokP-N1_CGi-LTDR 1 455 c 0.9577 1.3333 3642	0.02	100.00
JH817125.1 153300 153747 KolobokP-N1_CGi-LTDR 1 455 d 0.9000 1.9545 3134	0.10	100.00
JH817200.1 172821 173220 KolobokP-N1_CGi-LTDR 1 455 c 0.9449 1.8182 2919	0.23	100.00
JH817213.1 190595 191032 KolobokP-N1_CGi-LTDR 1 455 d 0.9681 2.1667 3626	0.09	100.00
JH817227.1 145516 145970 KolobokP-N1_CGi-LTDR 1 455 d 0.9890 2.5000 4020	0.05	100.00
JH817292.1 56866 57319 KolobokP-N1_CGi-LTDR 1 455 c 0.9758 1.6667 3899	0.61	100.00
JH817296.1 450897 451351 KolobokP-N1_CGi-LTDR 1 455 c 0.9868 3.0000 3993	0.07	100.00
JH817296.1 535468 535917 KolobokP-N1_CGi-LTDR 1 454 c 0.9690 2.6000 3766	0.07	99.78
JH817326.1 402757 403172 KolobokP-N1_CGi-LTDR 1 455 d 0.9544 1.8000 3246	0.07	100.00
JH817356.1 131035 131489 KolobokP-N1_CGi-LTDR 1 455 d 0.9824 4.0000 3946	0.09	100.00
JH817369.1 428471 428925 KolobokP-N1_CGi-LTDR 1 455 d 0.9758 2.7500 3895	0.09	100.00
JH817380.1 151988 152442 KolobokP-N1_CGi-LTDR 1 455 c 0.9868 2.0000 4003	0.03	100.00
JH817391.1 572780 573238 KolobokP-N1_CGi-LTDR 1 455 d 0.9278 1.6667 3455	0.07	100.00
JH817465.1 1223398 1223846 KolobokP-N1_CGi-LTDR 1 455 d 0.9351 1.6875 3419	0.03	100.00
JH817508.1 48328 48780 KolobokP-N1_CGi-LTDR 1 453 c 0.9492 2.5556 3624	0.31	99.56
JH817521.1 56757 57201 KolobokP-N1_CGi-LTDR 1 455 c 0.9439 1.7143 3518	0.11	100.00
JH817532.1 420067 420521 KolobokP-N1_CGi-LTDR 1 455 c 0.9846 2.3333 3978	0.11	100.00
JH817540.1 89064 89517 KolobokP-N1_CGi-LTDR 1 455 d 0.9956 99.0000 4062	0.04	100.00
JH817582.1 213619 214074 KolobokP-N1_CGi-LTDR 1 455 d 0.9693 1.6250 3852	0.16	100.00
JH817657.1 272263 272695 KolobokP-N1_CGi-LTDR 2 453 c 0.9310 1.8667 3252	0.04	99.34
JH817663.1 86063 86517 KolobokP-N1_CGi-LTDR 1 455 c 0.9846 7.0000 3958	0.20	100.00
JH817696.1 198882 199331 KolobokP-N1_CGi-LTDR 1 455 d 0.9690 2.6000 3770	0.20	100.00
JH817713.1 653441 653895 KolobokP-N1_CGi-LTDR 1 455 c 0.9648 2.2857 3800	0.07	100.00
JH817840.1 21181 21635 KolobokP-N1_CGi-LTDR 1 455 d 0.9824 1.6000 3973	0.65	100.00
JH817859.1 37230 37684 KolobokP-N1_CGi-LTDR 1 455 d 0.9780 2.5000 3916	1.08	100.00
JH817859.1 37685 39784 KolobokP-N1_CGi-I 1 2143 d 0.9558 2.1892 16484	5.00	100.00
JH817859.1 39785 40239 KolobokP-N1_CGi-LTDR 1 455 d 0.9802 2.2500 3939	1.08	100.00
JH817860.1 32986 33439 KolobokP-N1_CGi-LTDR 1 455 c 0.9426 2.0000 3536	0.47	100.00
JH817889.1 163145 163598 KolobokP-N1_CGi-LTDR 1 455 c 0.9670 2.0000 3813	0.15	100.00
JH817893.1 65423 65873 KolobokP-N1_CGi-LTDR 1 455 d 0.9469 1.6429 3617	0.34	100.00
JH817904.1 58964 59350 KolobokP-N1_CGi-LTDR 1 455 d 0.9487 2.4286 2836	0.26	100.00
JH818046.1 374278 374707 KolobokP-N1_CGi-LTDR 1 455 d 0.9379 3.1429 3202	0.06	100.00
JH818075.1 88502 88956 KolobokP-N1_CGi-LTDR 1 455 c 0.9714 4.3333 3833	0.07	100.00
JH818091.1 284046 284451 KolobokP-N1_CGi-LTDR 2 455 d 0.9220 1.8000 2816	0.03	99.78
JH818129.1 40226 42356 KolobokP-N1_CGi-I 1 2143 d 0.9765 2.6875 17676	0.62	100.00
JH818129.1 42364 42816 KolobokP-N1_CGi-LTDR 3 455 d 0.9934 3.0000 4036	0.13	99.56
JH818174.1 22679 23128 KolobokP-N1_CGi-LTDR 1 455 d 0.9777 1.5000 3755	0.11	100.00
JH818219.1 61415 61864 KolobokP-N1_CGi-LTDR 1 455 c 0.9624 5.0000 3676	0.51	100.00
JH818226.1 160519 160973 KolobokP-N1_CGi-LTDR 1 455 d 0.9780 5.0000 3897	0.27	100.00
JH818254.1 298533 298990 KolobokP-N1_CGi-LTDR 1 454 d 0.9868 2.5000 3970	0.12	99.78
JH818278.1 668697 669151 KolobokP-N1_CGi-LTDR 1 455 c 0.9912 2.0000 4044	0.06	100.00
JH818281.1 102563 103017 KolobokP-N1_CGi-LTDR 1 455 c 0.9868 2.0000 4004	0.09	100.00
JH818288.1 16476 16930 KolobokP-N1_CGi-LTDR 1 455 c 0.9648 2.6667 3791	0.45	100.00
JH818300.1 25992 26431 KolobokP-N1_CGi-LTDR 1 455 d 0.9320 2.0714 3319	0.58	100.00
JH818311.1 310253 310701 KolobokP-N1_CGi-LTDR 1 455 c 0.9468 1.9091 3544	0.13	100.00
JH818357.1 250368 250823 KolobokP-N1_CGi-LTDR 2 455 c 0.9101 3.1667 3193	0.14	99.78
JH818376.1 55921 56375 KolobokP-N1_CGi-LTDR 1 455 c 0.9781 1.6000 3912	0.30	100.00
JH818386.1 1197124 1197586 KolobokP-N1_CGi-LTDR 1 455 d 0.9868 1.6667 3972	0.03	100.00
JH818398.1 3118 3566 KolobokP-N1_CGi-LTDR 1 455 d 0.9800 2.6667 3852	0.11	100.00
JH818398.1 3570 5670 KolobokP-N1_CGi-I 4 2143 d 0.9801 2.5385 17652	0.50	99.86
JH818398.1 5671 6125 KolobokP-N1_CGi-LTDR 1 455 d 0.9758 2.2000 3900	0.11	100.00
JH818444.1 989361 989786 KolobokP-N1_CGi-LTDR 1 455 d 0.9650 2.6000 3426	0.03	100.00
JH818507.1 196176 198317 KolobokP-N1_CGi-I 1 2143 d 0.9850 2.2727 18210	0.50	100.00
JH818507.1 198318 198772 KolobokP-N1_CGi-LTDR 1 455 d 0.9912 2.0000 4043	0.11	100.00
JH818556.1 55896 56350 KolobokP-N1_CGi-LTDR 1 455 c 0.9736 4.0000 3857	0.08	100.00
JH818568.1 91662 92102 KolobokP-N1_CGi-LTDR 1 455 c 0.9344 1.8667 3374	0.33	100.00
JH818577.1 75808 76262 KolobokP-N1_CGi-LTDR 1 455 c 0.9890 2.5000 4018	0.07	100.00
JH818615.1 309295 309736 KolobokP-N1_CGi-LTDR 1 455 d 0.9661 2.3333 3640	0.10	100.00
JH818672.1 61135 61593 KolobokP-N1_CGi-LTDR 1 455 d 0.9583 2.2500 3718	0.26	100.00
JH818678.1 344553 344986 KolobokP-N1_CGi-LTDR 1 455 c 0.9312 2.5455 3229	0.11	100.00
JH818704.1 241732 242186 KolobokP-N1_CGi-LTDR 1 455 d 0.9956 99.0000 4074	0.17	100.00
JH818855.1 8254 8708 KolobokP-N1_CGi-LTDR 1 455 c 0.9956 99.0000 4074	0.13	100.00
JH818856.1 224365 224819 KolobokP-N1_CGi-LTDR 1 455 c 0.9912 2.0000 4045	0.20	100.00
JH818873.1 53133 53587 KolobokP-N1_CGi-LTDR 1 455 c 0.9802 1.8000 3948	0.03	100.00
JH818903.1 1365 1807 KolobokP-N1_CGi-LTDR 1 455 d 0.9369 1.9286 3417	0.26	100.00
JH818905.1 113139 113593 KolobokP-N1_CGi-LTDR 1 455 d 0.9780 2.5000 3915	0.12	100.00
JH818914.1 880916 881355 KolobokP-N1_CGi-LTDR 2 453 c 0.9112 1.6000 3045	0.04	99.34
JH818926.1 163300 163754 KolobokP-N1_CGi-LTDR 1 455 d 0.9956 2.0000 4083	0.05	100.00
JH818967.1 348827 349280 KolobokP-N1_CGi-LTDR 1 455 d 0.9692 2.1667 3826	0.10	100.00
JH818967.1 366326 366777 KolobokP-N1_CGi-LTDR 3 455 d 0.9492 2.2000 3620	0.10	99.56
JH819067.1 219209 219648 KolobokP-N1_CGi-LTDR 2 453 d 0.9089 1.8333 3000	0.08	99.34
JH819092.1 47548 47995 KolobokP-N1_CGi-LTDR 1 455 d 0.9844 1.5000 3898	0.17	100.00
JH819116.1 959115 959569 KolobokP-N1_CGi-LTDR 1 455 c 0.9824 1.6000 3974	0.04	100.00
JH819145.1 93643 94083 KolobokP-N1_CGi-LTDR 1 455 c 0.9797 7.0000 3721	0.16	100.00
JH819181.1 648717 649171 KolobokP-N1_CGi-LTDR 1 455 d 0.9671 1.6250 3813	0.06	100.00
JH819182.1 332267 332701 KolobokP-N1_CGi-LTDR 1 455 d 0.9147 1.9412 3042	0.03	100.00
JH819182.1 707515 707970 KolobokP-N1_CGi-LTDR 1 455 c 0.9737 2.2000 3872	0.03	100.00
JH819182.1 894649 895044 KolobokP-N1_CGi-LTDR 1 455 c 0.9221 1.9333 2731	0.02	100.00
JH819182.1 938870 939324 KolobokP-N1_CGi-LTDR 1 455 d 0.9846 3.5000 3970	0.03	100.00
JH821368.1 1212 1666 KolobokP-N1_CGi-LTDR 1 455 c 0.9868 1.5000 4015	24.46	100.00
JH821652.1 412714 413168 KolobokP-N1_CGi-LTDR 1 455 c 0.9824 1.6000 3974	0.06	100.00
JH821955.1 1145 1599 KolobokP-N1_CGi-LTDR 1 455 d 0.9824 2.0000 3965	13.21	100.00
JH822105.1 57762 58179 KolobokP-N1_CGi-LTDR 1 455 c 0.9452 2.5000 3120	0.07	100.00
JH822300.1 1339 1770 KolobokP-N1_CGi-LTDR 1 455 c 0.9032 1.9500 2977	8.78	100.00
JH822968.1 1064 1515 KolobokP-N1_CGi-LTDR 4 455 d 0.9690 1.4000 3843	4.03	99.34
JH823227.1 121756 122210 KolobokP-N1_CGi-LTDR 1 455 c 0.9868 1.5000 4013	0.15	100.00
JH823228.1 202284 202738 KolobokP-N1_CGi-LTDR 1 455 c 0.9758 1.3750 3929	0.17	100.00
JH823229.1 690472 690927 KolobokP-N1_CGi-LTDR 1 455 d 0.9781 3.0000 3903	0.05	100.00
JH823232.1 216697 217148 KolobokP-N1_CGi-LTDR 1 455 c 0.9757 2.5000 3849	0.16	100.00
JH823235.1 151709 152164 KolobokP-N1_CGi-LTDR 1 455 d 0.9737 1.8333 3882	0.03	100.00
JH823249.1 561454 561904 KolobokP-N1_CGi-LTDR 1 455 c 0.9538 2.1250 3638	0.04	100.00
JH823254.1 281951 282405 KolobokP-N1_CGi-LTDR 1 455 d 0.9824 2.6667 3955	0.12	100.00
KolobokP-N2_CGi
JH815755.1 51304 51955 KolobokP-N2_CGi-LTDR 1 648 c 0.9739 2.1667 5573	0.56	100.00
JH815762.1 143896 144552 KolobokP-N2_CGi-LTDR 1 648 c 0.9479 2.0000 5221	0.21	100.00
JH815762.1 144553 145990 KolobokP-N2_CGi-I 1 1429 c 0.9262 1.8235 10500	0.45	100.00
JH815895.1 77617 78267 KolobokP-N2_CGi-LTDR 1 648 d 0.9892 1.3333 5791	0.75	100.00
JH815895.1 78268 79706 KolobokP-N2_CGi-I 1 1429 d 0.9917 1.0000 12393	1.66	100.00
JH815895.1 79707 80357 KolobokP-N2_CGi-LTDR 1 648 d 0.9923 1.0000 5831	0.75	100.00
JH815938.1 288886 289535 KolobokP-N2_CGi-LTDR 1 648 c 0.9693 1.7778 5514	0.09	100.00
JH816018.1 184708 185302 KolobokP-N2_CGi-LTDR 1 648 c 0.9394 1.7647 4417	0.16	100.00
JH816038.1 164348 164934 KolobokP-N2_CGi-LTDR 1 648 c 0.9425 1.8667 4415	0.14	100.00
JH816088.1 49719 50368 KolobokP-N2_CGi-LTDR 1 648 d 0.9708 1.5000 5552	0.21	100.00
JH816125.1 133644 134294 KolobokP-N2_CGi-LTDR 1 648 c 0.9785 1.8333 5648	0.21	100.00
JH816130.1 508672 510078 KolobokP-N2_CGi-I 1 1429 d 0.9645 1.4483 11337	0.25	100.00
JH816145.1 47024 47672 KolobokP-N2_CGi-LTDR 1 648 c 0.9384 2.3333 5038	0.15	100.00
JH816166.1 27154 27804 KolobokP-N2_CGi-LTDR 1 648 d 0.9785 2.2000 5647	0.98	100.00
JH816212.1 212972 213616 KolobokP-N2_CGi-LTDR 1 648 c 0.9706 1.5000 5483	0.16	100.00
JH816257.1 48434 49061 KolobokP-N2_CGi-LTDR 3 648 d 0.9376 2.6154 4720	0.16	99.69
JH816257.1 351188 351817 KolobokP-N2_CGi-LTDR 1 648 c 0.9590 1.4615 5136	0.16	100.00
JH816290.1 402510 403154 KolobokP-N2_CGi-LTDR 1 648 d 0.9456 1.8571 5005	0.15	100.00
JH816315.1 66204 66853 KolobokP-N2_CGi-LTDR 1 648 d 0.9724 1.7500 5557	0.10	100.00
JH816358.1 153125 153775 KolobokP-N2_CGi-LTDR 1 648 d 0.9029 2.0000 4547	0.26	100.00
JH816387.1 566746 567396 KolobokP-N2_CGi-LTDR 1 648 c 0.9708 3.7500 5491	0.05	100.00
JH816393.1 4077 4728 KolobokP-N2_CGi-LTDR 1 648 d 0.9309 2.2941 4944	2.36	100.00
JH816405.1 486962 487617 KolobokP-N2_CGi-LTDR 1 648 d 0.9404 1.4286 5108	0.12	100.00
JH816435.1 435961 436611 KolobokP-N2_CGi-LTDR 1 648 d 0.9754 1.8571 5611	0.10	100.00
JH816447.1 185896 186548 KolobokP-N2_CGi-LTDR 1 648 d 0.9463 2.0000 5154	0.11	100.00
JH816450.1 37462 38112 KolobokP-N2_CGi-LTDR 1 648 d 0.9754 2.6000 5588	0.06	100.00
JH816470.1 605543 606182 KolobokP-N2_CGi-LTDR 1 648 c 0.9241 1.8571 4778	0.09	100.00
JH816516.1 5934 6591 KolobokP-N2_CGi-LTDR 1 648 d 0.9571 2.8750 5277	0.69	100.00
JH816527.1 493510 494151 KolobokP-N2_CGi-LTDR 1 648 c 0.9705 2.1429 5415	0.11	100.00
JH816558.1 125431 126079 KolobokP-N2_CGi-LTDR 1 648 d 0.9524 1.8571 5282	0.11	100.00
JH816585.1 58924 59571 KolobokP-N2_CGi-LTDR 1 647 c 0.9569 2.3000 5302	0.08	99.85
JH816597.1 67880 68531 KolobokP-N2_CGi-LTDR 1 648 c 0.9265 1.8182 4915	0.59	100.00
JH816603.1 39771 40384 KolobokP-N2_CGi-LTDR 1 648 d 0.9659 1.5000 5022	0.31	100.00
JH816636.1 904312 904947 KolobokP-N2_CGi-LTDR 1 648 c 0.9686 2.1250 5342	0.07	100.00
JH816734.1 804708 806146 KolobokP-N2_CGi-I 1 1429 c 0.9312 1.9565 10697	0.15	100.00
JH816734.1 809622 810272 KolobokP-N2_CGi-LTDR 1 648 c 0.9754 1.8571 5611	0.07	100.00
JH816805.1 429434 430084 KolobokP-N2_CGi-LTDR 1 648 c 0.9770 2.0000 5627	0.15	100.00
JH816915.1 47301 47950 KolobokP-N2_CGi-LTDR 1 647 d 0.9447 2.8182 5129	1.14	99.85
JH816998.1 552495 553127 KolobokP-N2_CGi-LTDR 1 648 c 0.9714 2.1667 5230	0.11	100.00
JH817066.1 1082672 1083301 KolobokP-N2_CGi-LTDR 1 648 c 0.9509 2.2500 5026	0.06	100.00
JH817080.1 620424 621057 KolobokP-N2_CGi-LTDR 2 648 d 0.9342 1.8889 4850	0.09	99.85
JH817196.1 321399 322054 KolobokP-N2_CGi-LTDR 1 648 d 0.9433 1.6316 5155	0.16	100.00
JH817293.1 557192 557802 KolobokP-N2_CGi-LTDR 1 648 c 0.9869 1.0000 5224	0.08	100.00
JH817389.1 87355 88006 KolobokP-N2_CGi-LTDR 1 648 c 0.9739 1.7500 5591	0.28	100.00
JH817402.1 2578 3218 KolobokP-N2_CGi-LTDR 1 648 c 0.9499 2.0833 5037	0.09	100.00
JH817465.1 794411 795067 KolobokP-N2_CGi-LTDR 1 648 d 0.9724 1.7500 5546	0.05	100.00
JH817465.1 795741 796391 KolobokP-N2_CGi-LTDR 1 648 d 0.9708 2.2857 5531	0.05	100.00
JH817490.1 412097 412692 KolobokP-N2_CGi-LTDR 1 648 d 0.9383 2.2143 4442	0.11	100.00
JH817667.1 84250 84901 KolobokP-N2_CGi-LTDR 1 648 d 0.9755 2.4000 5588	0.51	100.00
JH817673.1 564457 565108 KolobokP-N2_CGi-LTDR 1 648 d 0.9893 1.5000 5779	0.11	100.00
JH817713.1 517412 518064 KolobokP-N2_CGi-LTDR 1 648 c 0.9279 1.7727 4914	0.10	100.00
JH817714.1 29256 29911 KolobokP-N2_CGi-LTDR 1 648 c 0.9448 2.4615 5163	0.42	100.00
JH817714.1 29913 31346 KolobokP-N2_CGi-I 1 1428 c 0.9147 2.3333 9876	0.92	99.93
JH817723.1 7033 7656 KolobokP-N2_CGi-LTDR 5 648 c 0.9029 2.0000 4217	1.36	99.38
JH817764.1 54222 55643 KolobokP-N2_CGi-I 1 1429 c 0.9235 1.7778 10322	0.48	100.00
JH817779.1 310466 311187 KolobokP-N2_CGi-LTDR 1 648 d 0.9663 1.7778 5183	0.15	100.00
JH817894.1 3143 3800 KolobokP-N2_CGi-LTDR 1 648 c 0.9554 2.0000 5256	0.30	100.00
JH817900.1 153025 153675 KolobokP-N2_CGi-LTDR 1 648 d 0.9785 2.2000 5638	0.26	100.00
JH817906.1 523807 524457 KolobokP-N2_CGi-LTDR 1 648 c 0.9770 1.7143 5634	0.11	100.00
JH817916.1 323968 324618 KolobokP-N2_CGi-LTDR 1 648 d 0.9708 2.2857 5533	0.18	100.00
JH818033.1 22383 23023 KolobokP-N2_CGi-LTDR 1 648 c 0.9317 2.5333 4864	0.81	100.00
JH818067.1 30878 31528 KolobokP-N2_CGi-LTDR 1 648 d 0.9525 2.1818 5249	1.94	100.00
JH818075.1 671854 672474 KolobokP-N2_CGi-LTDR 1 648 d 0.9455 2.0714 4868	0.09	100.00
JH818093.1 48826 49469 KolobokP-N2_CGi-LTDR 1 648 c 0.9475 3.2500 5073	0.28	100.00
JH818183.1 82557 83202 KolobokP-N2_CGi-LTDR 1 648 d 0.9577 1.4000 5159	0.72	100.00
JH818189.1 537382 538039 KolobokP-N2_CGi-LTDR 1 648 d 0.9510 2.2727 5191	0.11	100.00
JH818195.1 32322 32968 KolobokP-N2_CGi-LTDR 1 648 c 0.9462 1.5263 5201	0.35	100.00
JH818211.1 133961 134578 KolobokP-N2_CGi-LTDR 1 648 c 0.9452 1.6875 4775	0.19	100.00
JH818249.1 453490 454144 KolobokP-N2_CGi-LTDR 1 648 d 0.9587 2.3333 5341	0.12	100.00
JH818253.1 37129 37779 KolobokP-N2_CGi-LTDR 1 648 d 0.9724 2.5000 5547	1.00	100.00
JH818288.1 32455 33136 KolobokP-N2_CGi-LTDR 1 648 d 0.9611 2.0000 5109	0.67	100.00
JH818308.1 110831 111481 KolobokP-N2_CGi-LTDR 1 648 d 0.9662 2.7143 5463	0.14	100.00
JH818341.1 12548 13197 KolobokP-N2_CGi-LTDR 1 648 c 0.9677 1.8889 5495	3.89	100.00
JH818372.1 22990 23616 KolobokP-N2_CGi-LTDR 1 648 c 0.9003 2.2500 4289	0.26	100.00
JH818542.1 48993 49641 KolobokP-N2_CGi-LTDR 1 647 d 0.9447 1.7647 5167	0.32	99.85
JH818591.1 93642 94249 KolobokP-N2_CGi-LTDR 1 648 d 0.9413 2.1429 4661	0.29	100.00
JH818597.1 288547 289189 KolobokP-N2_CGi-LTDR 2 647 d 0.9536 1.8462 5222	0.11	99.69
JH818600.1 589656 590304 KolobokP-N2_CGi-LTDR 1 648 d 0.9554 1.8571 5349	0.07	100.00
JH818663.1 92555 93216 KolobokP-N2_CGi-LTDR 1 648 d 0.9433 2.1333 5116	0.44	100.00
JH818691.1 21845 22495 KolobokP-N2_CGi-LTDR 1 648 c 0.9770 1.7143 5635	2.69	100.00
JH818708.1 30638 31254 KolobokP-N2_CGi-LTDR 1 648 c 0.9676 1.6000 5107	1.74	100.00
JH818730.1 140033 140680 KolobokP-N2_CGi-LTDR 1 648 d 0.9600 2.6250 5332	0.31	100.00
JH818744.1 28172 28822 KolobokP-N2_CGi-LTDR 1 648 c 0.9370 2.0000 5116	1.10	100.00
JH818839.1 354614 355264 KolobokP-N2_CGi-LTDR 1 648 c 0.9800 2.0000 5664	0.13	100.00
JH818846.1 29661 30295 KolobokP-N2_CGi-LTDR 1 648 d 0.9437 1.8667 4976	0.40	100.00
JH818857.1 661 1311 KolobokP-N2_CGi-LTDR 1 648 d 0.9800 2.5000 5655	1.13	100.00
JH818872.1 37988 38599 KolobokP-N2_CGi-LTDR 1 648 d 0.9750 2.2000 4885	0.48	100.00
JH818878.1 3911 4562 KolobokP-N2_CGi-LTDR 1 648 d 0.9569 2.0000 5267	0.51	100.00
JH818926.1 161264 161912 KolobokP-N2_CGi-LTDR 1 648 d 0.9339 2.2353 5015	0.07	100.00
JH818938.1 402226 402854 KolobokP-N2_CGi-LTDR 3 648 c 0.9409 1.6471 4748	0.15	99.69
JH818954.1 20075 20719 KolobokP-N2_CGi-LTDR 2 648 c 0.9094 2.0385 4563	2.49	99.85
JH818961.1 39149 39807 KolobokP-N2_CGi-LTDR 1 648 c 0.9509 1.8000 5246	1.46	100.00
JH819021.1 174790 175428 KolobokP-N2_CGi-LTDR 1 647 c 0.9486 2.2500 5077	0.05	99.85
JH819087.1 178568 179216 KolobokP-N2_CGi-LTDR 1 648 d 0.9416 2.3571 5111	0.14	100.00
JH819121.1 154362 155009 KolobokP-N2_CGi-LTDR 1 648 c 0.9627 2.2500 5248	0.29	100.00
JH819145.1 61972 62622 KolobokP-N2_CGi-LTDR 1 648 d 0.9923 2.0000 5822	0.24	100.00
JH819166.1 634496 635145 KolobokP-N2_CGi-LTDR 1 648 c 0.9785 2.0000 5629	0.06	100.00
JH819182.1 720111 720758 KolobokP-N2_CGi-LTDR 1 648 c 0.9688 1.6250 5299	0.04	100.00
JH819182.1 1516286 1516936 KolobokP-N2_CGi-LTDR 1 648 c 0.9770 2.4000 5614	0.04	100.00
JH819189.1 165566 166216 KolobokP-N2_CGi-LTDR 1 648 c 0.9770 1.7143 5634	0.28	100.00
JH821812.1 354743 355394 KolobokP-N2_CGi-LTDR 1 648 d 0.9678 1.3636 5490	0.10	100.00
JH822286.1 912 1553 KolobokP-N2_CGi-LTDR 1 648 d 0.9533 2.6000 5169	13.39	100.00
JH823226.1 372231 372877 KolobokP-N2_CGi-LTDR 1 648 d 0.9246 1.8696 4897	0.09	100.00
JH823238.1 306451 307101 KolobokP-N2_CGi-LTDR 1 648 d 0.9862 2.0000 5746	0.13	100.00
JH823244.1 1394722 1395355 KolobokP-N2_CGi-LTDR 1 648 c 0.9858 5.0000 5501	0.03	100.00
KolobokP-N3_CGi
JH815739.1 63658 64117 KolobokP-N3_CGi-LTDR 1 460 c 0.9761 2.2000 3939	0.13	100.00
JH815776.1 140847 141280 KolobokP-N3_CGi-LTDR 1 460 d 0.9631 2.6000 3433	0.22	100.00
JH815789.1 7415 7873 KolobokP-N3_CGi-LTDR 1 460 d 0.9913 3.0000 4062	2.99	100.00
JH815811.1 9773 10231 KolobokP-N3_CGi-LTDR 1 460 d 0.9523 1.4615 3720	2.74	100.00
JH815848.1 141703 142162 KolobokP-N3_CGi-LTDR 1 460 c 0.9891 5.0000 4048	0.11	100.00
JH815876.1 329982 330438 KolobokP-N3_CGi-LTDR 1 460 d 0.9956 1.0000 4085	0.05	100.00
JH815878.1 14019 14410 KolobokP-N3_CGi-LTDR 1 460 c 0.9367 1.6923 2779	1.23	100.00
JH815878.1 15443 15834 KolobokP-N3_CGi-LTDR 1 460 c 0.9367 1.6923 2779	1.23	100.00
JH815967.1 42830 43277 KolobokP-N3_CGi-LTDR 3 459 d 0.9600 2.2857 3638	0.94	99.35
JH816011.1 224176 224631 KolobokP-N3_CGi-LTDR 1 460 c 0.9365 2.3333 3520	0.07	100.00
JH816021.1 52232 52697 KolobokP-N3_CGi-LTDR 1 460 d 0.9443 3.0000 3342	0.14	100.00
JH816363.1 187367 187822 KolobokP-N3_CGi-LTDR 1 460 d 0.9562 1.7778 3662	0.02	100.00
JH816376.1 145945 147899 KolobokP-N3_CGi-I 1 1952 c 0.9621 2.0286 16070	1.14	100.00
JH816376.1 147900 148359 KolobokP-N3_CGi-LTDR 1 460 c 0.9848 1.4000 4038	0.27	100.00
JH816397.1 799193 799652 KolobokP-N3_CGi-LTDR 1 460 d 1.0000 99.0000 4163	0.05	100.00
JH816429.1 103049 103493 KolobokP-N3_CGi-LTDR 1 460 d 0.9710 1.4286 3719	0.30	100.00
JH816469.1 48130 48595 KolobokP-N3_CGi-LTDR 1 460 d 0.9740 1.5714 3914	0.78	100.00
JH816558.1 98663 99122 KolobokP-N3_CGi-LTDR 1 460 c 0.9739 1.5000 3943	0.08	100.00
JH816585.1 537651 538077 KolobokP-N3_CGi-LTDR 1 458 d 0.9535 1.3333 3346	0.05	99.57
JH816607.1 16866 17331 KolobokP-N3_CGi-LTDR 1 460 c 0.9310 1.7857 3226	0.17	100.00
JH816649.1 274245 274706 KolobokP-N3_CGi-LTDR 1 459 d 0.9266 1.7059 3453	0.10	99.78
JH816745.1 45394 45853 KolobokP-N3_CGi-LTDR 1 460 c 0.9935 3.0000 4099	0.60	100.00
JH816745.1 45855 47807 KolobokP-N3_CGi-I 1 1952 c 0.9980 3.0000 17478	2.54	100.00
JH816745.1 47808 48267 KolobokP-N3_CGi-LTDR 1 460 c 0.9978 1.0000 4148	0.60	100.00
JH816816.1 15797 16216 KolobokP-N3_CGi-LTDR 1 460 d 0.9594 1.8571 3218	2.04	100.00
JH816901.1 1005036 1005495 KolobokP-N3_CGi-LTDR 1 460 c 0.9891 2.5000 4058	0.03	100.00
JH816977.1 30208 30667 KolobokP-N3_CGi-LTDR 1 460 c 0.9783 1.6667 3975	1.08	100.00
JH816991.1 82905 83333 KolobokP-N3_CGi-LTDR 1 460 c 0.9861 2.0000 3629	0.51	100.00
JH817063.1 19209 19673 KolobokP-N3_CGi-LTDR 1 460 d 0.9588 1.5455 3768	1.50	100.00
JH817099.1 688400 688855 KolobokP-N3_CGi-LTDR 1 460 c 0.9737 1.5714 3887	0.02	100.00
JH817201.1 102175 102615 KolobokP-N3_CGi-LTDR 1 460 c 0.9281 2.0000 3270	0.11	100.00
JH817203.1 131283 131741 KolobokP-N3_CGi-LTDR 1 460 d 0.9479 1.7500 3663	0.27	100.00
JH817210.1 908910 909366 KolobokP-N3_CGi-LTDR 1 460 c 0.9716 2.7500 3811	0.04	100.00
JH817227.1 346126 346585 KolobokP-N3_CGi-LTDR 1 460 c 0.9544 1.7273 3736	0.05	100.00
JH817257.1 19779 20238 KolobokP-N3_CGi-LTDR 1 460 d 0.9870 6.0000 4023	0.20	100.00
JH817326.1 523638 524093 KolobokP-N3_CGi-LTDR 1 460 d 0.9760 1.1429 3894	0.07	100.00
JH817334.1 161468 163420 KolobokP-N3_CGi-I 1 1952 c 0.9852 2.5455 16960	0.41	100.00
JH817334.1 347562 348035 KolobokP-N3_CGi-LTDR 1 460 d 0.9935 2.0000 4045	0.10	100.00
JH817335.1 77110 77568 KolobokP-N3_CGi-LTDR 1 460 d 0.9717 3.0000 3866	0.10	100.00
JH817357.1 35105 35568 KolobokP-N3_CGi-LTDR 3 460 d 0.9673 2.1667 3793	0.75	99.57
JH817380.1 464472 464928 KolobokP-N3_CGi-LTDR 1 460 d 0.9716 2.2000 3839	0.03	100.00
JH817406.1 307681 308135 KolobokP-N3_CGi-LTDR 1 460 d 0.9868 5.0000 3958	0.14	100.00
JH817571.1 27468 27927 KolobokP-N3_CGi-LTDR 1 460 d 0.9783 1.6667 3973	0.48	100.00
JH817614.1 34838 35289 KolobokP-N3_CGi-LTDR 1 460 c 0.9691 1.4444 3804	0.79	100.00
JH817637.1 78829 79288 KolobokP-N3_CGi-LTDR 1 460 d 0.9935 1.5000 4108	0.07	100.00
JH817751.1 191031 191467 KolobokP-N3_CGi-LTDR 1 458 d 0.9497 1.7000 3348	0.12	99.57
JH817802.1 37786 38244 KolobokP-N3_CGi-LTDR 1 460 d 0.9674 2.8000 3833	0.44	100.00
JH817943.1 259103 259562 KolobokP-N3_CGi-LTDR 1 460 c 0.9652 1.6000 3863	0.07	100.00
JH818022.1 152455 152914 KolobokP-N3_CGi-LTDR 1 460 c 0.9978 1.0000 4148	0.14	100.00
JH818022.1 152916 154869 KolobokP-N3_CGi-I 1 1952 c 0.9882 2.3333 17076	0.61	100.00
JH818022.1 154870 155329 KolobokP-N3_CGi-LTDR 1 460 c 0.9913 4.0000 4073	0.14	100.00
JH818022.1 158271 158730 KolobokP-N3_CGi-LTDR 1 460 c 0.9935 3.0000 4100	0.14	100.00
JH818022.1 158732 160685 KolobokP-N3_CGi-I 1 1952 c 0.9688 2.5652 16283	0.61	100.00
JH818022.1 160686 161145 KolobokP-N3_CGi-LTDR 1 460 c 0.9717 3.2500 3884	0.14	100.00
JH818059.1 59353 59826 KolobokP-N3_CGi-LTDR 1 460 c 0.9287 1.5263 3464	0.47	100.00
JH818095.1 301178 301637 KolobokP-N3_CGi-LTDR 1 460 c 0.9891 5.0000 4050	0.09	100.00
JH818115.1 24674 25134 KolobokP-N3_CGi-LTDR 1 460 c 0.9957 1.0000 4120	0.22	100.00
JH818265.1 277620 278063 KolobokP-N3_CGi-LTDR 1 460 d 0.9664 1.2222 3637	0.11	100.00
JH818278.1 216123 216582 KolobokP-N3_CGi-LTDR 1 460 c 0.9826 1.6000 4013	0.06	100.00
JH818278.1 467603 468047 KolobokP-N3_CGi-LTDR 1 460 d 0.9709 2.0000 3712	0.06	100.00
JH818284.1 238944 239398 KolobokP-N3_CGi-LTDR 1 460 c 0.9628 1.6667 3768	0.07	100.00
JH818298.1 146283 146742 KolobokP-N3_CGi-LTDR 1 460 c 0.9978 99.0000 4138	0.06	100.00
JH818384.1 3233 3692 KolobokP-N3_CGi-LTDR 1 460 d 0.9935 3.0000 4100	0.32	100.00
JH818479.1 150646 151106 KolobokP-N3_CGi-LTDR 1 460 d 0.9696 1.8571 3880	0.10	100.00
JH818577.1 406927 407384 KolobokP-N3_CGi-LTDR 1 460 d 0.9342 1.7857 3422	0.07	100.00
JH818646.1 147280 147739 KolobokP-N3_CGi-LTDR 1 460 c 0.9652 2.6667 3827	0.22	100.00
JH818646.1 194959 195413 KolobokP-N3_CGi-LTDR 1 460 d 0.9868 2.5000 3974	0.22	100.00
JH818671.1 949425 949895 KolobokP-N3_CGi-LTDR 1 460 d 0.9740 1.5000 3867	0.04	100.00
JH818713.1 288838 289297 KolobokP-N3_CGi-LTDR 1 460 d 0.9783 2.0000 3969	0.10	100.00
JH818754.1 192700 193163 KolobokP-N3_CGi-LTDR 1 460 c 0.9631 1.6000 3829	0.13	100.00
JH818821.1 13383 13836 KolobokP-N3_CGi-LTDR 1 460 d 0.9539 2.2857 3595	0.44	100.00
JH818862.1 235904 236361 KolobokP-N3_CGi-LTDR 1 460 c 0.9783 1.0000 3918	0.11	100.00
JH818862.1 236364 238316 KolobokP-N3_CGi-I 1 1950 c 0.9913 7.5000 17143	0.49	99.90
JH818862.1 238317 238776 KolobokP-N3_CGi-LTDR 1 460 c 0.9978 1.0000 4148	0.11	100.00
JH818911.1 232141 232600 KolobokP-N3_CGi-LTDR 1 460 c 0.9935 3.0000 4102	0.17	100.00
JH819020.1 628693 629156 KolobokP-N3_CGi-LTDR 1 460 d 0.9394 1.6000 3575	0.05	100.00
JH819024.1 366666 367120 KolobokP-N3_CGi-LTDR 1 459 d 0.9649 2.0000 3758	0.07	99.78
JH819182.1 733180 733635 KolobokP-N3_CGi-LTDR 1 460 d 0.9869 5.0000 3975	0.03	100.00
JH819182.1 1117783 1118241 KolobokP-N3_CGi-LTDR 1 460 d 0.9565 2.1111 3745	0.03	100.00
JH819191.1 55578 56037 KolobokP-N3_CGi-LTDR 1 460 c 0.9935 1.5000 4108	0.42	100.00
JH822120.1 42 501 KolobokP-N3_CGi-LTDR 1 460 d 0.9761 2.2000 3938	11.39	100.00
JH823019.1 10385 12337 KolobokP-N3_CGi-I 1 1952 c 0.9918 2.5000 17230	15.25	100.00
JH823019.1 12338 12796 KolobokP-N3_CGi-LTDR 1 460 c 0.9870 2.5000 4022	3.58	100.00
JH823081.1 6700 7117 KolobokP-N3_CGi-LTDR 1 460 c 0.9785 1.6000 3453	2.72	100.00
JH823235.1 1068991 1069450 KolobokP-N3_CGi-LTDR 1 460 c 0.9957 2.0000 4123	0.03	100.00
KolobokP-N4_CGi
JH815667.1 44489 45917 KolobokP-N4_CGi-I 1 1423 c 0.9221 2.4222 10384	1.58	100.00
JH815667.1 45918 46570 KolobokP-N4_CGi-LTDR 1 650 c 0.9356 1.6667 5119	0.72	100.00
JH815704.1 8195 8840 KolobokP-N4_CGi-LTDR 1 650 c 0.9799 3.0000 5605	2.33	100.00
JH815719.1 33183 33825 KolobokP-N4_CGi-LTDR 1 650 d 0.9608 1.9000 5118	0.35	100.00
JH815719.1 37134 37767 KolobokP-N4_CGi-LTDR 1 650 d 0.9587 1.6364 4992	0.35	100.00
JH815756.1 141723 142371 KolobokP-N4_CGi-LTDR 1 650 c 0.9354 1.6400 5122	0.40	100.00
JH815756.1 154033 155461 KolobokP-N4_CGi-I 1 1423 c 0.9130 2.3269 10134	0.89	100.00
JH815756.1 155462 156114 KolobokP-N4_CGi-LTDR 1 650 c 0.9325 1.5556 5096	0.41	100.00
JH815759.1 195256 195887 KolobokP-N4_CGi-LTDR 1 650 c 0.9732 1.6667 5380	0.15	100.00
JH815826.1 87490 88138 KolobokP-N4_CGi-LTDR 1 650 c 0.9708 1.5455 5549	0.56	100.00
JH815872.1 56383 57032 KolobokP-N4_CGi-LTDR 1 650 d 0.9800 1.4444 5702	0.50	100.00
JH815879.1 235719 236369 KolobokP-N4_CGi-LTDR 1 650 d 0.9800 2.2500 5611	0.23	100.00
JH815886.1 800651 801304 KolobokP-N4_CGi-LTDR 1 650 c 0.9816 1.5714 5698	0.07	100.00
JH815895.1 34375 34992 KolobokP-N4_CGi-LTDR 1 650 d 0.9180 1.4839 4546	0.71	100.00
JH815931.1 119335 119993 KolobokP-N4_CGi-LTDR 1 650 d 0.9479 1.5500 5254	0.42	100.00
JH815934.1 252279 252934 KolobokP-N4_CGi-LTDR 1 650 c 0.9110 1.9310 4760	0.18	100.00
JH815935.1 282602 283250 KolobokP-N4_CGi-LTDR 1 650 c 0.9614 1.5714 5379	0.18	100.00
JH815937.1 58690 60107 KolobokP-N4_CGi-I 6 1423 c 0.9781 1.9375 12048	1.51	99.65
JH815937.1 60108 61533 KolobokP-N4_CGi-I 1 1423 c 0.9804 2.0833 12098	1.52	100.00
JH815937.1 61534 62186 KolobokP-N4_CGi-LTDR 1 650 c 0.9724 1.5455 5590	0.70	100.00
JH815961.1 326910 327577 KolobokP-N4_CGi-LTDR 1 650 d 0.9165 1.6129 4713	0.19	100.00
JH815978.1 87501 88151 KolobokP-N4_CGi-LTDR 1 650 c 0.9846 3.0000 5719	0.13	100.00
JH815980.1 54241 54890 KolobokP-N4_CGi-LTDR 1 650 d 0.9908 1.2000 5838	0.13	100.00
JH815995.1 171419 172038 KolobokP-N4_CGi-LTDR 1 650 d 0.9119 1.8846 4408	0.31	100.00
JH816007.1 30207 30832 KolobokP-N4_CGi-LTDR 1 650 c 0.9428 1.6471 4814	0.37	100.00
JH816011.1 542946 543585 KolobokP-N4_CGi-LTDR 3 650 d 0.9876 99.0000 5614	0.10	99.69
JH816014.1 190715 191364 KolobokP-N4_CGi-LTDR 1 650 c 0.9862 1.8000 5766	0.13	100.00
JH816015.1 120556 121204 KolobokP-N4_CGi-LTDR 1 650 c 0.9401 2.0000 5126	0.31	100.00
JH816018.1 43156 43780 KolobokP-N4_CGi-LTDR 1 650 d 0.9489 1.8000 4890	0.17	100.00
JH816046.1 44594 45239 KolobokP-N4_CGi-LTDR 1 650 d 0.9753 1.7143 5540	0.28	100.00
JH816051.1 5718 6369 KolobokP-N4_CGi-LTDR 1 650 d 0.9739 2.3333 5539	0.28	100.00
JH816073.1 147471 148105 KolobokP-N4_CGi-LTDR 1 650 c 0.9479 1.6111 5008	0.10	100.00
JH816099.1 465661 466310 KolobokP-N4_CGi-LTDR 1 650 d 0.9785 1.5556 5682	0.10	100.00
JH816130.1 405126 405774 KolobokP-N4_CGi-LTDR 1 650 c 0.9831 1.6667 5719	0.12	100.00
JH816139.1 53270 53921 KolobokP-N4_CGi-LTDR 1 650 c 0.9494 1.6316 5298	0.60	100.00
JH816149.1 71400 72012 KolobokP-N4_CGi-LTDR 1 650 d 0.9272 2.0526 4291	0.72	100.00
JH816149.1 72013 73439 KolobokP-N4_CGi-I 1 1423 d 0.9122 2.3878 9960	1.67	100.00
JH816168.1 523927 524559 KolobokP-N4_CGi-LTDR 1 648 c 0.9591 1.8462 5213	0.05	99.69
JH816169.1 212285 212932 KolobokP-N4_CGi-LTDR 3 650 d 0.9336 1.7917 5082	0.09	99.69
JH816169.1 573537 574186 KolobokP-N4_CGi-LTDR 1 650 c 0.9862 3.0000 5745	0.09	100.00
JH816211.1 119001 119650 KolobokP-N4_CGi-LTDR 1 650 d 0.9862 3.0000 5748	0.35	100.00
JH816212.1 151227 151878 KolobokP-N4_CGi-LTDR 1 650 d 0.9585 1.9231 5374	0.17	100.00
JH816238.1 35248 35884 KolobokP-N4_CGi-LTDR 1 650 c 0.9531 3.4286 5055	0.32	100.00
JH816238.1 197119 197768 KolobokP-N4_CGi-LTDR 1 650 c 0.9862 1.8000 5767	0.33	100.00
JH816252.1 413664 414311 KolobokP-N4_CGi-LTDR 1 649 d 0.9507 1.9375 5277	0.09	99.85
JH816255.1 49548 50971 KolobokP-N4_CGi-I 1 1423 d 0.9853 2.5000 12252	1.73	100.00
JH816279.1 45943 46567 KolobokP-N4_CGi-LTDR 1 650 d 0.9227 2.0500 4431	0.34	100.00
JH816287.1 888661 889310 KolobokP-N4_CGi-LTDR 1 650 c 0.9785 2.3333 5650	0.05	100.00
JH816290.1 108257 108894 KolobokP-N4_CGi-LTDR 1 649 c 0.9859 2.0000 5612	0.15	99.85
JH816290.1 326826 327446 KolobokP-N4_CGi-LTDR 1 650 c 0.9456 1.4500 4904	0.14	100.00
JH816301.1 20664 21313 KolobokP-N4_CGi-LTDR 1 650 d 0.9862 3.0000 5749	0.80	100.00
JH816301.1 72453 73101 KolobokP-N4_CGi-LTDR 1 650 d 0.9708 2.2500 5535	0.80	100.00
JH816329.1 4483 5107 KolobokP-N4_CGi-LTDR 1 650 c 0.9475 1.5625 4891	1.95	100.00
JH816348.1 47110 47769 KolobokP-N4_CGi-LTDR 1 650 c 0.9709 1.2308 5562	0.08	100.00
JH816363.1 793178 793827 KolobokP-N4_CGi-LTDR 1 650 c 0.9846 2.0000 5743	0.04	100.00
JH816368.1 239526 240134 KolobokP-N4_CGi-LTDR 1 650 d 0.9444 2.4167 4653	0.06	100.00
JH816368.1 430021 430662 KolobokP-N4_CGi-LTDR 1 648 d 0.9455 1.7778 5097	0.06	99.69
JH816375.1 60468 61117 KolobokP-N4_CGi-LTDR 1 650 c 0.9892 2.3333 5797	0.64	100.00
JH816386.1 570534 571175 KolobokP-N4_CGi-LTDR 1 650 c 0.9502 2.0714 5148	0.09	100.00
JH816387.1 881078 881731 KolobokP-N4_CGi-LTDR 1 650 c 0.9847 4.0000 5699	0.05	100.00
JH816393.1 21948 22597 KolobokP-N4_CGi-LTDR 1 650 d 0.9938 2.0000 5860	2.35	100.00
JH816393.1 22598 24019 KolobokP-N4_CGi-I 1 1423 d 0.9803 1.9286 12130	5.15	100.00
JH816393.1 26311 26959 KolobokP-N4_CGi-LTDR 1 650 d 0.9785 1.8571 5654	2.35	100.00
JH816397.1 664359 665000 KolobokP-N4_CGi-LTDR 1 650 c 0.9596 1.3889 5365	0.07	100.00
JH816401.1 152337 152986 KolobokP-N4_CGi-LTDR 1 650 d 0.9846 2.0000 5746	0.07	100.00
JH816436.1 108430 109066 KolobokP-N4_CGi-LTDR 1 646 d 0.9687 2.4286 5347	0.28	99.38
JH816436.1 146100 146748 KolobokP-N4_CGi-LTDR 1 650 c 0.9800 2.0000 5668	0.29	100.00
JH816447.1 118956 119602 KolobokP-N4_CGi-LTDR 1 650 c 0.9630 1.6154 5392	0.11	100.00
JH816466.1 212665 213315 KolobokP-N4_CGi-LTDR 1 650 c 0.9324 1.5000 5104	0.20	100.00
JH816481.1 71259 71909 KolobokP-N4_CGi-LTDR 1 650 d 0.9494 2.6364 5189	0.37	100.00
JH816511.1 56185 56839 KolobokP-N4_CGi-LTDR 1 650 c 0.9693 1.2857 5565	0.41	100.00
JH816521.1 2297 3705 KolobokP-N4_CGi-I 1 1423 c 0.9349 2.2973 10569	6.95	100.00
JH816527.1 495211 495859 KolobokP-N4_CGi-LTDR 1 650 d 0.9815 1.5714 5699	0.12	100.00
JH816559.1 262966 263604 KolobokP-N4_CGi-LTDR 1 650 d 0.9230 1.8333 4686	0.23	100.00
JH816568.1 72253 72902 KolobokP-N4_CGi-LTDR 1 650 d 0.9831 1.8333 5724	0.78	100.00
JH816576.1 4062 4711 KolobokP-N4_CGi-LTDR 1 650 c 0.9800 3.2500 5655	0.71	100.00
JH816576.1 4712 6134 KolobokP-N4_CGi-I 1 1423 c 0.9986 2.0000 12655	1.55	100.00
JH816576.1 6135 6783 KolobokP-N4_CGi-LTDR 1 650 c 0.9877 7.0000 5738	0.71	100.00
JH816584.1 4069 4717 KolobokP-N4_CGi-LTDR 1 650 c 0.9401 1.8000 5141	0.26	100.00
JH816600.1 263967 264619 KolobokP-N4_CGi-LTDR 1 650 c 0.9292 1.5385 4942	0.14	100.00
JH816601.1 174780 175429 KolobokP-N4_CGi-LTDR 1 650 c 0.9831 1.8000 5698	0.33	100.00
JH816603.1 39098 39746 KolobokP-N4_CGi-LTDR 1 650 c 0.9815 2.2000 5682	0.32	100.00
JH816614.1 20439 21102 KolobokP-N4_CGi-LTDR 1 650 d 0.9144 1.6250 4808	1.74	100.00
JH816623.1 274951 275605 KolobokP-N4_CGi-LTDR 1 650 c 0.9739 2.5000 5561	0.12	100.00
JH816623.1 275606 277028 KolobokP-N4_CGi-I 1 1423 c 0.9670 1.8000 11764	0.27	100.00
JH816623.1 277029 277666 KolobokP-N4_CGi-LTDR 1 650 c 0.9656 4.7500 5264	0.12	100.00
JH816631.1 542452 543102 KolobokP-N4_CGi-LTDR 1 650 d 0.9709 3.2000 5498	0.10	100.00
JH816647.1 47441 48074 KolobokP-N4_CGi-LTDR 1 648 d 0.9796 2.5000 5431	0.45	99.69
JH816680.1 355664 356316 KolobokP-N4_CGi-LTDR 1 650 d 0.9739 1.8750 5589	0.16	100.00
JH816695.1 260297 260946 KolobokP-N4_CGi-LTDR 1 650 c 0.9969 2.0000 5901	0.19	100.00
JH816695.1 260947 262369 KolobokP-N4_CGi-I 1 1423 c 0.9817 2.0000 12183	0.42	100.00
JH816695.1 262370 263019 KolobokP-N4_CGi-LTDR 1 650 c 0.9877 1.6000 5792	0.19	100.00
JH816724.1 3495 4138 KolobokP-N4_CGi-LTDR 1 650 c 0.9502 1.6667 5181	1.32	100.00
JH816724.1 4139 5550 KolobokP-N4_CGi-I 1 1423 c 0.9449 2.5714 10879	2.89	100.00
JH816729.1 488270 488919 KolobokP-N4_CGi-LTDR 1 650 d 0.9938 1.3333 5869	0.05	100.00
JH816729.1 607300 607948 KolobokP-N4_CGi-LTDR 1 650 d 0.9769 2.8000 5609	0.05	100.00
JH816729.1 777939 778574 KolobokP-N4_CGi-LTDR 1 650 d 0.9874 1.7500 5609	0.05	100.00
JH816734.1 26711 27358 KolobokP-N4_CGi-LTDR 1 650 c 0.9600 1.7143 5406	0.07	100.00
JH816755.1 577189 577839 KolobokP-N4_CGi-LTDR 1 650 d 0.9616 1.6000 5466	0.04	100.00
JH816755.1 1275975 1276624 KolobokP-N4_CGi-LTDR 1 650 d 0.9769 1.6667 5656	0.04	100.00
JH816758.1 284212 285637 KolobokP-N4_CGi-I 1 1423 d 0.9740 2.1875 11925	0.30	100.00
JH816758.1 285638 286287 KolobokP-N4_CGi-LTDR 1 650 d 0.9754 1.7778 5631	0.14	100.00
JH816759.1 265368 266007 KolobokP-N4_CGi-LTDR 1 650 c 0.9329 1.6800 4988	0.13	100.00
JH816761.1 124279 124928 KolobokP-N4_CGi-LTDR 1 650 c 0.9923 1.2500 5857	0.10	100.00
JH816761.1 124929 126355 KolobokP-N4_CGi-I 1 1423 c 0.9839 1.6154 12239	0.21	100.00
JH816761.1 126356 127005 KolobokP-N4_CGi-LTDR 1 650 c 0.9923 1.2500 5855	0.10	100.00
JH816826.1 198499 199133 KolobokP-N4_CGi-LTDR 2 650 d 0.9396 1.6842 4790	0.23	99.85
JH816828.1 3135 3783 KolobokP-N4_CGi-LTDR 1 650 d 0.9846 8.0000 5672	2.61	100.00
JH816892.1 662812 663507 KolobokP-N4_CGi-LTDR 1 650 d 0.9312 1.4348 3917	0.10	100.00
JH816895.1 798712 799364 KolobokP-N4_CGi-LTDR 1 650 c 0.9356 1.9048 5093	0.08	100.00
JH816899.1 72612 73261 KolobokP-N4_CGi-LTDR 1 650 c 0.9938 2.0000 5860	0.20	100.00
JH816899.1 73262 74684 KolobokP-N4_CGi-I 1 1423 c 0.9824 1.9231 12205	0.43	100.00
JH816899.1 74685 75334 KolobokP-N4_CGi-LTDR 1 650 c 0.9800 1.8571 5690	0.20	100.00
JH816899.1 75335 76757 KolobokP-N4_CGi-I 1 1423 c 0.9761 2.2667 12014	0.43	100.00
JH816899.1 76758 77407 KolobokP-N4_CGi-LTDR 1 650 c 0.9862 1.8000 5770	0.20	100.00
JH816899.1 99235 99875 KolobokP-N4_CGi-LTDR 1 650 c 0.9425 2.2667 5054	0.19	100.00
JH816901.1 1266442 1267081 KolobokP-N4_CGi-LTDR 1 650 c 0.9209 1.4138 4561	0.04	100.00
JH816908.1 41531 42187 KolobokP-N4_CGi-LTDR 1 650 c 0.9770 1.8571 5610	0.27	100.00
JH816946.1 440563 441213 KolobokP-N4_CGi-LTDR 1 650 d 0.9570 2.0000 5360	0.13	100.00
JH816959.1 74796 75445 KolobokP-N4_CGi-LTDR 1 650 d 0.9938 4.0000 5855	0.74	100.00
JH816961.1 68907 69560 KolobokP-N4_CGi-LTDR 1 650 c 0.9202 1.7241 4912	0.08	100.00
JH816972.1 3851 4499 KolobokP-N4_CGi-LTDR 1 650 c 0.9600 2.5000 5376	0.09	100.00
JH817030.1 99771 100420 KolobokP-N4_CGi-LTDR 1 650 d 0.9846 2.0000 5718	0.26	100.00
JH817042.1 30513 31153 KolobokP-N4_CGi-LTDR 1 650 c 0.9160 1.8400 4631	1.56	100.00
JH817080.1 627294 627938 KolobokP-N4_CGi-LTDR 1 650 d 0.9799 3.3333 5587	0.09	100.00
JH817096.1 13416 14065 KolobokP-N4_CGi-LTDR 1 650 d 0.9831 2.2500 5688	2.70	100.00
JH817097.1 363409 364058 KolobokP-N4_CGi-LTDR 1 650 c 0.9831 2.7500 5709	0.11	100.00
JH817098.1 201953 202601 KolobokP-N4_CGi-LTDR 1 650 d 0.9738 2.6667 5569	0.32	100.00
JH817100.1 8993 9633 KolobokP-N4_CGi-LTDR 1 650 c 0.9689 1.8889 5390	3.28	100.00
JH817133.1 165379 166018 KolobokP-N4_CGi-LTDR 1 648 c 0.9115 1.5161 4602	0.14	99.69
JH817203.1 40374 41023 KolobokP-N4_CGi-LTDR 1 650 d 0.9554 2.2308 5352	0.38	100.00
JH817206.1 186011 186659 KolobokP-N4_CGi-LTDR 1 650 c 0.9708 3.2000 5490	0.23	100.00
JH817208.1 107115 107764 KolobokP-N4_CGi-LTDR 1 650 d 0.9815 2.0000 5699	0.19	100.00
JH817208.1 109927 110573 KolobokP-N4_CGi-LTDR 1 650 c 0.9769 1.4444 5607	0.18	100.00
JH817210.1 293979 294627 KolobokP-N4_CGi-LTDR 1 650 c 0.9561 1.7500 5048	0.06	100.00
JH817272.1 2464 3091 KolobokP-N4_CGi-LTDR 1 650 c 0.9288 2.6667 4667	1.76	100.00
JH817272.1 14841 15467 KolobokP-N4_CGi-LTDR 1 650 c 0.9222 2.2500 4612	1.76	100.00
JH817292.1 12939 13588 KolobokP-N4_CGi-LTDR 1 650 d 0.9862 2.2500 5755	0.87	100.00
JH817293.1 164495 165144 KolobokP-N4_CGi-LTDR 1 650 d 0.9831 1.8333 5727	0.09	100.00
JH817333.1 784988 785633 KolobokP-N4_CGi-LTDR 1 650 c 0.9553 2.2727 5263	0.07	100.00
JH817341.1 46400 47033 KolobokP-N4_CGi-LTDR 2 649 c 0.9513 1.8667 5097	0.31	99.69
JH817349.1 24927 25573 KolobokP-N4_CGi-LTDR 1 650 c 0.9749 3.5000 5340	0.18	100.00
JH817356.1 410449 411098 KolobokP-N4_CGi-LTDR 1 650 c 0.9508 1.4545 5356	0.13	100.00
JH817397.1 100917 101562 KolobokP-N4_CGi-LTDR 1 648 c 0.9149 1.7778 4675	0.60	99.69
JH817465.1 157951 158592 KolobokP-N4_CGi-LTDR 1 650 d 0.9471 1.8750 5098	0.05	100.00
JH817465.1 795079 795718 KolobokP-N4_CGi-LTDR 1 650 d 0.9751 1.5556 5509	0.05	100.00
JH817515.1 76547 77192 KolobokP-N4_CGi-LTDR 1 650 c 0.9319 1.7727 4929	0.52	100.00
JH817539.1 253754 254393 KolobokP-N4_CGi-LTDR 1 650 c 0.9828 2.0000 5591	0.07	100.00
JH817545.1 24705 25354 KolobokP-N4_CGi-LTDR 1 650 d 0.9631 2.6250 5391	2.20	100.00
JH817548.1 22739 24144 KolobokP-N4_CGi-I 1 1423 d 0.9391 2.4375 10644	0.10	100.00
JH817548.1 24145 24786 KolobokP-N4_CGi-LTDR 1 650 d 0.9533 1.7500 5218	0.05	100.00
JH817548.1 1222604 1223253 KolobokP-N4_CGi-LTDR 1 650 c 0.9785 2.8000 5646	0.05	100.00
JH817550.1 855197 855845 KolobokP-N4_CGi-LTDR 2 650 c 0.9738 1.7000 5602	0.06	99.85
JH817588.1 367962 368612 KolobokP-N4_CGi-LTDR 1 650 d 0.9449 1.7222 5183	0.18	100.00
JH817639.1 135871 136520 KolobokP-N4_CGi-LTDR 1 650 d 0.9831 1.8333 5729	0.10	100.00
JH817645.1 34980 35610 KolobokP-N4_CGi-LTDR 1 650 c 0.9591 2.0000 5158	1.12	100.00
JH817655.1 101977 102626 KolobokP-N4_CGi-LTDR 1 650 d 0.9769 3.0000 5622	0.60	100.00
JH817656.1 7818 8412 KolobokP-N4_CGi-LTDR 1 650 d 0.9497 1.5556 4668	0.94	100.00
JH817656.1 8413 9828 KolobokP-N4_CGi-I 1 1423 d 0.9492 2.2759 11023	2.24	100.00
JH817657.1 182396 183044 KolobokP-N4_CGi-LTDR 1 650 c 0.9615 2.1818 5412	0.06	100.00
JH817660.1 26477 27125 KolobokP-N4_CGi-LTDR 1 650 d 0.9631 1.5333 5483	0.13	100.00
JH817673.1 119753 120386 KolobokP-N4_CGi-LTDR 2 650 c 0.9167 1.7037 4608	0.11	99.85
JH817691.1 479175 479825 KolobokP-N4_CGi-LTDR 1 650 d 0.9862 4.0000 5731	0.11	100.00
JH817710.1 144725 145377 KolobokP-N4_CGi-LTDR 1 650 d 0.9399 1.5417 5141	0.25	100.00
JH817713.1 524433 525069 KolobokP-N4_CGi-LTDR 1 650 d 0.9531 1.8667 5172	0.10	100.00
JH817714.1 28604 29252 KolobokP-N4_CGi-LTDR 1 650 d 0.9754 2.1429 5599	0.41	100.00
JH817719.1 54053 54706 KolobokP-N4_CGi-LTDR 1 650 d 0.9877 1.4000 5776	0.96	100.00
JH817719.1 54707 56131 KolobokP-N4_CGi-I 1 1423 d 0.9747 1.4783 12027	2.10	100.00
JH817719.1 56132 56779 KolobokP-N4_CGi-LTDR 1 648 d 0.9907 1.5000 5807	0.95	99.69
JH817722.1 152065 152697 KolobokP-N4_CGi-LTDR 1 650 d 0.9764 2.6000 5398	0.22	100.00
JH817722.1 223802 224429 KolobokP-N4_CGi-LTDR 1 650 c 0.9589 1.9091 5099	0.22	100.00
JH817725.1 415620 416267 KolobokP-N4_CGi-LTDR 1 650 c 0.9753 1.3636 5625	0.13	100.00
JH817730.1 68109 68725 KolobokP-N4_CGi-LTDR 1 650 d 0.9286 1.8421 4446	0.74	100.00
JH817736.1 215362 216733 KolobokP-N4_CGi-I 1 1423 c 0.9149 2.6923 9411	0.16	100.00
JH817736.1 216734 217388 KolobokP-N4_CGi-LTDR 1 650 c 0.9448 1.6190 5230	0.08	100.00
JH817757.1 82267 82914 KolobokP-N4_CGi-LTDR 1 650 d 0.9753 1.8750 5595	0.61	100.00
JH817772.1 53980 54629 KolobokP-N4_CGi-LTDR 1 650 c 0.9923 5.0000 5826	0.35	100.00
JH817782.1 544706 545340 KolobokP-N4_CGi-LTDR 1 650 c 0.9812 2.2500 5473	0.09	100.00
JH817826.1 828473 829895 KolobokP-N4_CGi-I 1 1423 c 0.9993 99.0000 12670	0.12	100.00
JH817826.1 829896 830545 KolobokP-N4_CGi-LTDR 1 650 c 1.0000 99.0000 5941	0.06	100.00
JH817826.1 830546 831968 KolobokP-N4_CGi-I 1 1423 c 0.9986 99.0000 12645	0.12	100.00
JH817826.1 831969 832618 KolobokP-N4_CGi-LTDR 1 650 c 0.9877 2.0000 5784	0.06	100.00
JH817826.1 872268 872931 KolobokP-N4_CGi-LTDR 1 650 c 0.9060 1.9310 4555	0.06	100.00
JH817847.1 32672 33303 KolobokP-N4_CGi-LTDR 1 650 c 0.9480 2.4167 5001	1.37	100.00
JH817880.1 28337 28975 KolobokP-N4_CGi-LTDR 1 650 d 0.9828 1.5000 5585	0.44	100.00
JH817880.1 28976 30406 KolobokP-N4_CGi-I 1 1423 d 0.9677 2.3158 11702	0.98	100.00
JH817880.1 30407 31056 KolobokP-N4_CGi-LTDR 1 650 d 0.9754 1.7500 5606	0.45	100.00
JH817884.1 133912 134562 KolobokP-N4_CGi-LTDR 1 650 d 0.9585 2.1667 5387	0.12	100.00
JH817903.1 150304 150952 KolobokP-N4_CGi-LTDR 1 650 c 0.9524 1.2727 5357	0.26	100.00
JH817924.1 328738 329391 KolobokP-N4_CGi-LTDR 1 650 d 0.9372 1.5652 5105	0.15	100.00
JH817927.1 73063 73711 KolobokP-N4_CGi-LTDR 2 650 c 0.9846 1.6667 5742	0.44	99.85
JH817929.1 10448 11097 KolobokP-N4_CGi-LTDR 1 650 c 0.9831 3.0000 5678	0.44	100.00
JH817970.1 225098 225747 KolobokP-N4_CGi-LTDR 1 650 d 0.9846 3.3333 5721	0.15	100.00
JH818024.1 683748 684387 KolobokP-N4_CGi-LTDR 1 650 d 0.9781 2.0000 5458	0.06	100.00
JH818038.1 87559 88208 KolobokP-N4_CGi-LTDR 1 650 c 0.9877 2.6667 5773	0.54	100.00
JH818038.1 90627 91275 KolobokP-N4_CGi-LTDR 1 649 c 0.9754 2.0000 5562	0.54	99.85
JH818043.1 23121 23770 KolobokP-N4_CGi-LTDR 1 650 c 0.9431 1.6818 5234	1.37	100.00
JH818049.1 604716 605354 KolobokP-N4_CGi-LTDR 1 648 c 0.9704 2.2857 5381	0.10	99.69
JH818054.1 91794 92448 KolobokP-N4_CGi-LTDR 1 650 c 0.9555 1.5000 5310	0.51	100.00
JH818061.1 111441 112059 KolobokP-N4_CGi-LTDR 3 650 d 0.9277 1.5833 4575	0.41	99.69
JH818074.1 183020 183669 KolobokP-N4_CGi-LTDR 1 650 d 0.9831 1.5714 5736	0.11	100.00
JH818076.1 53942 54581 KolobokP-N4_CGi-LTDR 1 650 d 0.9782 2.1667 5515	1.09	100.00
JH818081.1 774 1422 KolobokP-N4_CGi-LTDR 1 650 c 0.9754 2.1429 5600	2.19	100.00
JH818081.1 6452 7101 KolobokP-N4_CGi-LTDR 1 650 c 0.9662 2.2000 5489	2.20	100.00
JH818086.1 55629 56276 KolobokP-N4_CGi-LTDR 1 650 c 0.9738 1.5556 5564	0.22	100.00
JH818088.1 106556 107210 KolobokP-N4_CGi-LTDR 1 650 d 0.9785 2.6000 5620	0.36	100.00
JH818092.1 32407 33059 KolobokP-N4_CGi-LTDR 1 650 c 0.9371 1.9474 5061	1.46	100.00
JH818095.1 6873 7524 KolobokP-N4_CGi-LTDR 1 650 c 0.9770 1.8333 5607	0.12	100.00
JH818113.1 300273 300916 KolobokP-N4_CGi-LTDR 1 650 c 0.9752 1.8750 5541	0.05	100.00
JH818115.1 74626 75268 KolobokP-N4_CGi-LTDR 4 650 c 0.9628 2.0000 5245	0.30	99.54
JH818118.1 194811 195460 KolobokP-N4_CGi-LTDR 1 650 c 0.9908 2.0000 5823	0.16	100.00
JH818118.1 195461 196883 KolobokP-N4_CGi-I 1 1423 c 0.9824 1.7857 12216	0.36	100.00
JH818118.1 196884 197533 KolobokP-N4_CGi-LTDR 1 650 c 0.9846 1.6667 5755	0.16	100.00
JH818129.1 115147 115798 KolobokP-N4_CGi-LTDR 1 650 c 0.9739 2.3333 5536	0.19	100.00
JH818131.1 55803 56443 KolobokP-N4_CGi-LTDR 1 650 c 0.9313 2.1111 4795	0.65	100.00
JH818160.1 7329 7962 KolobokP-N4_CGi-LTDR 1 650 d 0.9187 1.8636 4419	3.58	100.00
JH818173.1 96672 97318 KolobokP-N4_CGi-LTDR 1 650 d 0.9907 1.6667 5786	0.06	100.00
JH818182.1 55238 55890 KolobokP-N4_CGi-LTDR 1 650 d 0.9340 1.5769 5113	0.08	100.00
JH818190.1 15276 15925 KolobokP-N4_CGi-LTDR 1 650 c 0.9908 1.3333 5803	1.06	100.00
JH818223.1 360072 360723 KolobokP-N4_CGi-LTDR 1 650 c 0.9663 1.5385 5513	0.11	100.00
JH818223.1 558944 559594 KolobokP-N4_CGi-LTDR 1 650 d 0.9862 2.6667 5745	0.11	100.00
JH818232.1 11333 11970 KolobokP-N4_CGi-LTDR 1 650 d 0.9688 2.1250 5362	2.09	100.00
JH818243.1 98425 99042 KolobokP-N4_CGi-LTDR 1 650 c 0.9399 1.8235 4649	0.33	100.00
JH818248.1 22424 23073 KolobokP-N4_CGi-LTDR 1 650 d 0.9785 3.0000 5598	1.02	100.00
JH818263.1 235865 236517 KolobokP-N4_CGi-LTDR 1 650 d 0.9908 2.5000 5799	0.19	100.00
JH818286.1 80206 80859 KolobokP-N4_CGi-LTDR 1 650 d 0.9173 1.7241 4858	0.37	100.00
JH818311.1 140841 141482 KolobokP-N4_CGi-LTDR 1 650 d 0.9720 1.3333 5485	0.19	100.00
JH818336.1 534062 534702 KolobokP-N4_CGi-LTDR 1 650 c 0.9130 1.7667 4725	0.11	100.00
JH818369.1 49088 49735 KolobokP-N4_CGi-LTDR 1 650 c 0.9815 3.6667 5649	0.90	100.00
JH818390.1 385917 386543 KolobokP-N4_CGi-LTDR 1 650 d 0.9792 2.0000 5283	0.11	100.00
JH818396.1 189038 189688 KolobokP-N4_CGi-LTDR 1 650 d 0.9846 1.8000 5736	0.11	100.00
JH818450.1 32811 33463 KolobokP-N4_CGi-LTDR 1 650 c 0.9340 1.5185 5121	1.49	100.00
JH818466.1 222724 223373 KolobokP-N4_CGi-LTDR 1 650 c 0.9892 2.3333 5799	0.07	100.00
JH818466.1 223374 224796 KolobokP-N4_CGi-I 1 1423 c 0.9993 99.0000 12670	0.16	100.00
JH818466.1 224797 225446 KolobokP-N4_CGi-LTDR 1 650 c 0.9908 2.0000 5824	0.07	100.00
JH818491.1 203697 205085 KolobokP-N4_CGi-I 1 1423 c 0.9382 2.0526 10408	0.67	100.00
JH818491.1 205086 205729 KolobokP-N4_CGi-LTDR 1 650 c 0.9316 1.7826 4928	0.31	100.00
JH818507.1 210830 211458 KolobokP-N4_CGi-LTDR 1 650 c 0.9022 1.7812 4432	0.15	100.00
JH818526.1 6364 7014 KolobokP-N4_CGi-LTDR 1 650 d 0.9816 3.6667 5670	8.31	100.00
JH818535.1 1496 2143 KolobokP-N4_CGi-LTDR 1 650 c 0.9800 2.0000 5654	6.40	100.00
JH818542.1 168990 169611 KolobokP-N4_CGi-LTDR 1 650 c 0.9438 2.6667 4801	0.31	100.00
JH818580.1 45408 46058 KolobokP-N4_CGi-LTDR 1 650 c 0.9816 2.7500 5680	0.12	100.00
JH818590.1 92817 93452 KolobokP-N4_CGi-LTDR 1 650 c 0.9420 2.1250 4989	0.37	100.00
JH818637.1 6167 6808 KolobokP-N4_CGi-LTDR 1 649 d 0.9160 1.5000 4802	0.89	99.85
JH818646.1 131521 132157 KolobokP-N4_CGi-LTDR 1 650 d 0.9404 1.9474 5010	0.30	100.00
JH818654.1 222415 223047 KolobokP-N4_CGi-LTDR 1 650 c 0.9622 2.1000 5194	0.19	100.00
JH818671.1 152727 153377 KolobokP-N4_CGi-LTDR 1 650 c 0.9724 2.1250 5568	0.06	100.00
JH818703.1 404286 404935 KolobokP-N4_CGi-LTDR 1 650 c 0.9569 2.0000 5379	0.11	100.00
JH818716.1 251908 253338 KolobokP-N4_CGi-I 1 1423 c 0.9776 1.8571 11981	0.17	100.00
JH818716.1 253339 253987 KolobokP-N4_CGi-LTDR 1 650 c 0.9785 2.6000 5634	0.08	100.00
JH818716.1 337110 337736 KolobokP-N4_CGi-LTDR 1 648 c 0.9730 2.0000 5295	0.08	99.69
JH818716.1 731173 731813 KolobokP-N4_CGi-LTDR 1 650 c 0.9720 1.6667 5448	0.08	100.00
JH818716.1 787087 787674 KolobokP-N4_CGi-LTDR 1 650 d 0.9559 1.6923 4568	0.07	100.00
JH818728.1 209167 209814 KolobokP-N4_CGi-LTDR 1 650 c 0.9800 2.0000 5652	0.28	100.00
JH818738.1 82132 82844 KolobokP-N4_CGi-LTDR 1 650 d 0.9785 3.0000 5365	0.07	100.00
JH818772.1 142688 143321 KolobokP-N4_CGi-LTDR 1 650 c 0.9529 1.4706 5127	0.22	100.00
JH818802.1 27286 28703 KolobokP-N4_CGi-I 1 1423 c 0.9540 2.2800 11061	4.72	100.00
JH818802.1 28704 29352 KolobokP-N4_CGi-LTDR 1 650 c 0.9646 1.6923 5485	2.16	100.00
JH818808.1 130341 130977 KolobokP-N4_CGi-LTDR 1 650 c 0.9906 1.2500 5657	0.10	100.00
JH818873.1 648424 649064 KolobokP-N4_CGi-LTDR 1 650 d 0.9751 2.6000 5439	0.04	100.00
JH818873.1 649068 650488 KolobokP-N4_CGi-I 4 1423 d 0.9662 1.8750 11690	0.09	99.79
JH818873.1 1570562 1571208 KolobokP-N4_CGi-LTDR 1 650 d 0.9784 1.6250 5628	0.04	100.00
JH818891.1 90727 91377 KolobokP-N4_CGi-LTDR 1 650 c 0.9525 2.0000 5290	0.52	100.00
JH818919.1 242031 242684 KolobokP-N4_CGi-LTDR 1 650 d 0.9754 2.3333 5572	0.19	100.00
JH818934.1 93593 94223 KolobokP-N4_CGi-LTDR 1 650 c 0.9585 1.8333 5036	0.09	100.00
JH818938.1 18158 18813 KolobokP-N4_CGi-LTDR 1 650 c 0.9387 1.6364 5112	0.16	100.00
JH818947.1 466559 467209 KolobokP-N4_CGi-LTDR 1 650 c 0.9677 2.0000 5513	0.06	100.00
JH819013.1 223072 223721 KolobokP-N4_CGi-LTDR 1 650 d 0.9862 2.2500 5757	0.15	100.00
JH819020.1 309834 310458 KolobokP-N4_CGi-LTDR 1 650 d 0.9486 1.6111 4888	0.07	100.00
JH819021.1 586213 586870 KolobokP-N4_CGi-LTDR 1 650 c 0.9617 2.0000 5396	0.06	100.00
JH819048.1 22416 23060 KolobokP-N4_CGi-LTDR 1 650 c 0.9661 2.8333 5372	2.75	100.00
JH819067.1 290103 290752 KolobokP-N4_CGi-LTDR 1 650 c 0.9892 3.5000 5786	0.11	100.00
JH819070.1 166368 167017 KolobokP-N4_CGi-LTDR 1 650 d 0.9800 1.8571 5688	0.23	100.00
JH819072.1 95240 95890 KolobokP-N4_CGi-LTDR 1 650 d 0.9770 1.4000 5661	0.34	100.00
JH819072.1 95891 97302 KolobokP-N4_CGi-I 1 1423 d 0.9753 2.3846 11805	0.73	100.00
JH819072.1 97303 97950 KolobokP-N4_CGi-LTDR 2 650 d 0.9723 1.7000 5570	0.34	99.85
JH819084.1 3795 4442 KolobokP-N4_CGi-LTDR 1 649 d 0.9938 99.0000 5823	0.43	99.85
JH819084.1 70605 71254 KolobokP-N4_CGi-LTDR 1 650 d 0.9938 2.0000 5861	0.43	100.00
JH819116.1 126398 127029 KolobokP-N4_CGi-LTDR 1 650 d 0.9165 1.5152 4711	0.06	100.00
JH819116.1 932948 933597 KolobokP-N4_CGi-LTDR 1 650 c 0.9846 2.0000 5718	0.06	100.00
JH819116.1 933598 935021 KolobokP-N4_CGi-I 1 1423 c 0.9796 2.0769 12084	0.13	100.00
JH819116.1 935022 935664 KolobokP-N4_CGi-LTDR 1 650 c 0.9812 1.2500 5550	0.06	100.00
JH819126.1 232769 233409 KolobokP-N4_CGi-LTDR 1 650 d 0.9531 2.0769 5145	0.26	100.00
JH819153.1 3604 4253 KolobokP-N4_CGi-LTDR 1 650 d 0.9723 2.5714 5560	11.73	100.00
JH819166.1 337238 337887 KolobokP-N4_CGi-LTDR 1 650 c 0.9862 4.5000 5738	0.06	100.00
JH819166.1 337888 339302 KolobokP-N4_CGi-I 1 1423 c 0.9732 2.1875 11808	0.14	100.00
JH819166.1 339303 339949 KolobokP-N4_CGi-LTDR 2 650 c 0.9630 2.8750 5388	0.06	99.85
JH819166.1 993089 993738 KolobokP-N4_CGi-LTDR 1 650 d 0.9738 2.1250 5595	0.06	100.00
JH819187.1 14583 15232 KolobokP-N4_CGi-LTDR 1 650 d 0.9892 1.7500 5806	0.90	100.00
JH821251.1 45 666 KolobokP-N4_CGi-LTDR 1 650 c 0.9520 1.9286 4975	37.56	100.00
JH821312.1 869 1510 KolobokP-N4_CGi-LTDR 1 650 c 0.9253 1.5357 4856	37.13	100.00
JH821545.1 123 1567 KolobokP-N4_CGi-I 1 1423 c 0.9132 2.4375 9997	66.68	100.00
JH821714.1 1381 2030 KolobokP-N4_CGi-LTDR 1 650 d 0.9815 2.0000 5704	24.71	100.00
JH821811.1 591 1247 KolobokP-N4_CGi-LTDR 1 650 d 0.9433 1.5217 5221	22.49	100.00
JH821811.1 1248 2671 KolobokP-N4_CGi-I 1 1423 d 0.9221 2.3404 10426	48.75	100.00
JH821837.1 21795 22444 KolobokP-N4_CGi-LTDR 1 650 c 0.9908 2.0000 5820	0.76	100.00
JH822095.1 2143 2814 KolobokP-N4_CGi-LTDR 1 650 c 0.9709 1.8750 5461	17.13	100.00
JH822179.1 420 1050 KolobokP-N4_CGi-LTDR 1 650 d 0.9618 1.7500 5129	14.72	100.00
JH822385.1 2265 2914 KolobokP-N4_CGi-LTDR 1 650 c 0.9739 2.4000 5524	11.75	100.00
JH822418.1 4241 4887 KolobokP-N4_CGi-LTDR 1 650 c 0.9383 1.5833 5123	11.50	100.00
JH822529.1 469 1117 KolobokP-N4_CGi-LTDR 1 650 c 0.9723 2.1250 5563	10.29	100.00
JH822731.1 2369 3025 KolobokP-N4_CGi-LTDR 1 650 c 0.9372 1.4615 5148	8.52	100.00
JH822782.1 4111 4750 KolobokP-N4_CGi-LTDR 1 650 c 0.9548 1.7500 5251	8.04	100.00
JH822782.1 4751 6157 KolobokP-N4_CGi-I 1 1423 c 0.9462 2.3000 10880	17.67	100.00
JH822825.1 2912 3561 KolobokP-N4_CGi-LTDR 1 650 d 0.9539 2.7000 5267	7.50	100.00
JH822915.1 5227 5863 KolobokP-N4_CGi-LTDR 1 650 c 0.9327 1.5000 4915	6.17	100.00
JH823029.1 5440 6076 KolobokP-N4_CGi-LTDR 1 650 d 0.9626 1.8182 5282	4.72	100.00
JH823029.1 7320 7968 KolobokP-N4_CGi-LTDR 1 650 d 0.9646 1.8333 5477	4.81	100.00
JH823194.1 28919 29567 KolobokP-N4_CGi-LTDR 1 650 c 0.9723 3.4000 5532	2.04	100.00
JH823219.1 647815 648376 KolobokP-N4_CGi-LTDR 1 650 d 0.9089 1.8696 3732	0.08	100.00
JH823220.1 260331 260961 KolobokP-N4_CGi-LTDR 1 650 c 0.9795 2.7500 5409	0.06	100.00
JH823220.1 267045 268472 KolobokP-N4_CGi-I 1 1423 c 0.9712 2.4375 11825	0.14	100.00
JH823226.1 362285 362934 KolobokP-N4_CGi-LTDR 1 650 d 0.9662 1.2500 5532	0.09	100.00
JH823229.1 404573 405222 KolobokP-N4_CGi-LTDR 1 650 c 0.9892 1.7500 5808	0.07	100.00
JH823235.1 845115 845764 KolobokP-N4_CGi-LTDR 1 650 d 0.9892 2.3333 5796	0.04	100.00
JH823235.1 845765 847187 KolobokP-N4_CGi-I 1 1423 d 0.9930 5.0000 12474	0.08	100.00
JH823235.1 847188 847837 KolobokP-N4_CGi-LTDR 1 650 d 0.9908 2.0000 5821	0.04	100.00
JH823235.1 876852 877501 KolobokP-N4_CGi-LTDR 1 650 d 0.9815 2.4000 5694	0.04	100.00
JH823235.1 877502 878924 KolobokP-N4_CGi-I 1 1423 d 0.9740 2.1765 11955	0.08	100.00
JH823235.1 878925 879574 KolobokP-N4_CGi-LTDR 1 650 d 0.9800 1.8571 5687	0.04	100.00
JH823235.1 879575 880997 KolobokP-N4_CGi-I 1 1423 d 0.9740 2.1765 11955	0.08	100.00
JH823235.1 880998 881647 KolobokP-N4_CGi-LTDR 1 650 d 0.9800 1.8571 5687	0.04	100.00
JH823235.1 881648 883070 KolobokP-N4_CGi-I 1 1423 d 0.9740 2.1765 11955	0.08	100.00
JH823235.1 883071 883720 KolobokP-N4_CGi-LTDR 1 650 d 0.9800 1.8571 5687	0.04	100.00
JH823235.1 883721 885143 KolobokP-N4_CGi-I 1 1423 d 0.9817 1.8571 12190	0.08	100.00
JH823235.1 885144 885794 KolobokP-N4_CGi-LTDR 1 650 d 0.9862 4.0000 5735	0.04	100.00
JH823236.1 70206 70774 KolobokP-N4_CGi-LTDR 1 650 d 0.9258 1.6087 3942	0.17	100.00
JH823241.1 180237 180886 KolobokP-N4_CGi-LTDR 1 650 c 0.9862 3.0000 5749	0.10	100.00
JH823242.1 51477 52126 KolobokP-N4_CGi-LTDR 1 650 c 0.9846 1.6667 5751	0.12	100.00
JH823244.1 185020 185664 KolobokP-N4_CGi-LTDR 1 646 d 0.9690 1.9000 5493	0.03	99.38
JH823244.1 256591 257239 KolobokP-N4_CGi-LTDR 1 650 d 0.9061 1.7931 4426	0.03	100.00
JH823245.1 326179 326821 KolobokP-N4_CGi-LTDR 1 650 c 0.9502 1.7857 5081	0.09	100.00
JH823246.1 157711 158360 KolobokP-N4_CGi-LTDR 1 650 d 0.9846 1.6667 5750	0.24	100.00
JH823249.1 49068 49711 KolobokP-N4_CGi-LTDR 1 650 d 0.9101 1.6562 4672	0.05	100.00
JH823249.1 114031 114666 KolobokP-N4_CGi-LTDR 1 649 d 0.9159 1.8462 4675	0.05	99.85
JH823249.1 179936 180585 KolobokP-N4_CGi-LTDR 1 650 d 0.9754 1.7778 5636	0.05	100.00
JH823249.1 520378 521027 KolobokP-N4_CGi-LTDR 1 650 c 0.9769 2.5000 5628	0.05	100.00
KolobokP-N5_CGi
JH815635.1 14036 14480 KolobokP-N5_CGi-LTDR 1 447 c 0.9574 3.6000 3651	2.24	100.00
JH815704.1 9072 9531 KolobokP-N5_CGi-LTDR 1 447 c 0.9163 2.4615 3086	1.66	100.00
JH815762.1 162820 163264 KolobokP-N5_CGi-LTDR 1 447 d 0.9396 2.3000 3465	0.14	100.00
JH815778.1 6031 6479 KolobokP-N5_CGi-LTDR 1 447 c 0.9376 2.6000 3493	6.92	100.00
JH816011.1 146743 147188 KolobokP-N5_CGi-LTDR 1 447 d 0.9508 5.2500 3579	0.07	100.00
JH816152.1 44268 44703 KolobokP-N5_CGi-LTDR 3 446 c 0.9157 2.4286 3174	0.74	99.33
JH816174.1 185722 186571 KolobokP-N5_CGi-I 1 846 d 0.9388 2.0000 6568	0.21	100.00
JH816174.1 186572 187011 KolobokP-N5_CGi-LTDR 1 447 d 0.9549 3.4000 3556	0.11	100.00
JH816174.1 191007 191441 KolobokP-N5_CGi-LTDR 1 447 d 0.9748 3.3333 3698	0.11	100.00
JH816255.1 46399 46831 KolobokP-N5_CGi-LTDR 2 447 d 0.9049 2.6154 2865	0.53	99.78
JH816387.1 526087 526536 KolobokP-N5_CGi-LTDR 1 445 c 0.9245 2.3333 3140	0.04	99.55
JH816415.1 35837 36280 KolobokP-N5_CGi-LTDR 1 447 c 0.9025 2.5333 3007	0.83	100.00
JH816438.1 535754 536201 KolobokP-N5_CGi-LTDR 1 447 d 0.9263 2.2143 3395	0.07	100.00
JH816447.1 236655 237102 KolobokP-N5_CGi-LTDR 1 447 d 0.9397 1.6250 3573	0.08	100.00
JH816450.1 981478 981895 KolobokP-N5_CGi-LTDR 1 447 d 0.9258 2.2308 3046	0.04	100.00
JH816455.1 21622 22066 KolobokP-N5_CGi-LTDR 1 447 d 0.9485 3.0000 3562	0.19	100.00
JH816527.1 54473 54919 KolobokP-N5_CGi-LTDR 1 447 d 0.9620 5.6667 3706	0.08	100.00
JH816539.1 19204 19630 KolobokP-N5_CGi-LTDR 1 447 d 0.9200 1.7778 3077	0.67	100.00
JH816571.1 17277 17716 KolobokP-N5_CGi-LTDR 1 447 c 0.9456 3.8333 3464	0.10	100.00
JH816680.1 102536 102982 KolobokP-N5_CGi-LTDR 1 447 c 0.9575 2.7143 3695	0.11	100.00
JH816711.1 205142 205587 KolobokP-N5_CGi-LTDR 1 447 c 0.9441 2.6667 3545	0.21	100.00
JH816720.1 96059 96506 KolobokP-N5_CGi-LTDR 1 447 d 0.9420 1.7857 3578	0.20	100.00
JH816757.1 157217 157597 KolobokP-N5_CGi-LTDR 1 447 d 0.9100 3.3750 2450	0.09	100.00
JH816758.1 254580 254987 KolobokP-N5_CGi-LTDR 1 447 c 0.9221 2.3636 2821	0.09	100.00
JH816866.1 334787 335233 KolobokP-N5_CGi-LTDR 1 447 d 0.9620 4.2500 3715	0.03	100.00
JH816925.1 13403 13863 KolobokP-N5_CGi-LTDR 2 447 c 0.9620 3.2000 3654	0.25	99.78
JH817038.1 1186536 1186991 KolobokP-N5_CGi-LTDR 1 447 c 0.9156 2.2667 3252	0.04	100.00
JH817060.1 37408 37852 KolobokP-N5_CGi-LTDR 1 447 d 0.9463 2.0000 3580	0.34	100.00
JH817080.1 424963 425407 KolobokP-N5_CGi-LTDR 1 447 c 0.9038 2.4118 3169	0.06	100.00
JH817125.1 281833 282679 KolobokP-N5_CGi-I 1 846 c 0.9419 2.1905 6511	0.18	100.00
JH817132.1 3495 3928 KolobokP-N5_CGi-LTDR 1 447 c 0.9335 2.0833 3274	8.83	100.00
JH817199.1 95276 95711 KolobokP-N5_CGi-LTDR 1 447 c 0.9241 2.8000 3130	0.23	100.00
JH817200.1 149126 149577 KolobokP-N5_CGi-LTDR 1 447 d 0.9020 2.0500 3156	0.26	100.00
JH817258.1 82155 82600 KolobokP-N5_CGi-LTDR 1 447 c 0.9642 5.0000 3718	0.06	100.00
JH817258.1 82601 83441 KolobokP-N5_CGi-I 9 846 c 0.9501 2.1667 6690	0.12	99.05
JH817337.1 5695 6142 KolobokP-N5_CGi-LTDR 1 447 d 0.9239 2.2143 3336	0.45	100.00
JH817357.1 27409 27855 KolobokP-N5_CGi-LTDR 1 447 c 0.9575 2.1111 3712	0.72	100.00
JH817521.1 61568 62012 KolobokP-N5_CGi-LTDR 1 447 c 0.9306 1.6875 3421	0.11	100.00
JH817539.1 694283 694725 KolobokP-N5_CGi-LTDR 1 447 d 0.9258 2.0667 3370	0.05	100.00
JH817566.1 822306 822749 KolobokP-N5_CGi-LTDR 1 447 d 0.9329 2.2500 3428	0.05	100.00
JH817605.1 16725 17171 KolobokP-N5_CGi-LTDR 1 447 c 0.9664 5.0000 3757	0.06	100.00
JH817657.1 342684 343130 KolobokP-N5_CGi-LTDR 1 447 d 0.9642 4.0000 3738	0.04	100.00
JH817679.1 61199 61656 KolobokP-N5_CGi-LTDR 1 447 d 0.9091 2.3333 3153	0.48	100.00
JH817713.1 199041 199471 KolobokP-N5_CGi-LTDR 1 447 d 0.9103 1.7500 3101	0.07	100.00
JH817738.1 100554 100933 KolobokP-N5_CGi-LTDR 1 447 d 0.9115 3.2500 2390	0.06	100.00
JH817767.1 18270 18706 KolobokP-N5_CGi-LTDR 1 447 d 0.9147 2.6154 3072	1.01	100.00
JH817778.1 316 1164 KolobokP-N5_CGi-I 1 846 c 0.9776 1.7778 7239	2.10	100.00
JH817778.1 1165 2013 KolobokP-N5_CGi-I 1 846 c 0.9764 1.7000 7224	2.10	100.00
JH817778.1 2018 2464 KolobokP-N5_CGi-LTDR 1 447 c 0.9776 3.3333 3873	1.11	100.00
JH817831.1 59636 60065 KolobokP-N5_CGi-LTDR 1 447 d 0.9606 3.0000 3505	0.29	100.00
JH817885.1 110896 111342 KolobokP-N5_CGi-LTDR 1 447 c 0.9530 2.3333 3664	0.33	100.00
JH818012.1 162368 162798 KolobokP-N5_CGi-LTDR 1 447 c 0.9078 2.0556 3061	0.13	100.00
JH818082.1 39862 40703 KolobokP-N5_CGi-I 1 846 d 0.9031 1.8718 5842	1.73	100.00
JH818095.1 166161 166592 KolobokP-N5_CGi-LTDR 1 447 d 0.9515 4.7500 3397	0.08	100.00
JH818196.1 54795 55235 KolobokP-N5_CGi-LTDR 1 447 c 0.9300 1.9333 3392	0.32	100.00
JH818223.1 226435 226876 KolobokP-N5_CGi-LTDR 4 447 c 0.9572 2.8333 3623	0.08	99.33
JH818226.1 122616 123062 KolobokP-N5_CGi-LTDR 1 447 d 1.0000 99.0000 4092	0.27	100.00
JH818262.1 413968 414404 KolobokP-N5_CGi-LTDR 1 447 c 0.9163 2.2143 3014	0.09	100.00
JH818267.1 242802 243231 KolobokP-N5_CGi-LTDR 1 447 d 0.9375 2.7778 3285	0.08	100.00
JH818305.1 33524 33968 KolobokP-N5_CGi-LTDR 1 446 c 0.9484 2.0000 3606	0.21	99.78
JH818386.1 633079 633512 KolobokP-N5_CGi-LTDR 1 447 c 0.9423 3.0000 3288	0.03	100.00
JH818440.1 271804 272224 KolobokP-N5_CGi-LTDR 1 447 d 0.9123 2.4615 2899	0.09	100.00
JH818482.1 137617 138046 KolobokP-N5_CGi-LTDR 1 447 c 0.9213 2.1429 3134	0.13	100.00
JH818492.1 14654 15096 KolobokP-N5_CGi-LTDR 1 447 d 0.9459 2.1000 3508	2.75	100.00
JH818492.1 15097 15944 KolobokP-N5_CGi-I 1 846 d 0.9481 2.2105 6725	5.25	100.00
JH818550.1 166422 166867 KolobokP-N5_CGi-LTDR 1 447 c 0.9642 5.0000 3720	0.16	100.00
JH818700.1 219417 219867 KolobokP-N5_CGi-LTDR 1 447 d 0.9442 2.3000 3535	0.13	100.00
JH818700.1 219868 220685 KolobokP-N5_CGi-I 1 846 d 0.9436 2.0476 6229	0.23	100.00
JH818700.1 220686 221093 KolobokP-N5_CGi-LTDR 1 447 d 0.9312 2.1111 2815	0.12	100.00
JH818738.1 787413 787841 KolobokP-N5_CGi-LTDR 1 446 c 0.9140 3.2000 2979	0.04	99.78
JH818745.1 83432 83879 KolobokP-N5_CGi-LTDR 1 447 d 0.9665 3.5000 3759	0.27	100.00
JH818749.1 583175 583618 KolobokP-N5_CGi-LTDR 1 447 d 0.9417 2.3000 3493	0.06	100.00
JH818770.1 128793 129228 KolobokP-N5_CGi-LTDR 1 447 c 0.9238 2.2143 3182	0.12	100.00
JH818854.1 121934 122381 KolobokP-N5_CGi-LTDR 1 447 d 0.9643 2.5000 3751	0.25	100.00
JH818860.1 150226 150671 KolobokP-N5_CGi-LTDR 1 447 d 0.9508 2.3333 3627	0.20	100.00
JH818862.1 270043 270489 KolobokP-N5_CGi-LTDR 1 447 d 0.9575 1.9000 3718	0.11	100.00
JH818870.1 18484 18929 KolobokP-N5_CGi-LTDR 1 447 c 0.9374 3.0000 3480	0.71	100.00
JH818873.1 1479631 1480059 KolobokP-N5_CGi-LTDR 1 447 c 0.9350 2.6000 3259	0.03	100.00
JH818947.1 293181 293609 KolobokP-N5_CGi-LTDR 1 447 d 0.9249 2.2727 2994	0.04	100.00
JH818958.1 8818 9254 KolobokP-N5_CGi-LTDR 1 447 d 0.9456 3.1667 3396	1.20	100.00
JH819085.1 497620 498065 KolobokP-N5_CGi-LTDR 1 447 d 0.9353 2.1667 3460	0.08	100.00
JH819088.1 72926 73381 KolobokP-N5_CGi-LTDR 1 447 c 0.9443 2.8750 3519	0.34	100.00
JH819141.1 495351 495778 KolobokP-N5_CGi-LTDR 1 447 c 0.9144 1.9412 3087	0.06	100.00
JH819151.1 8530 8959 KolobokP-N5_CGi-LTDR 1 447 d 0.9606 3.2000 3500	3.57	100.00
JH821334.1 82 526 KolobokP-N5_CGi-LTDR 1 447 d 0.9329 1.8667 3472	24.36	100.00
JH821652.1 659230 659676 KolobokP-N5_CGi-LTDR 1 447 c 0.9508 3.1429 3622	0.05	100.00
JH823079.1 5212 5658 KolobokP-N5_CGi-LTDR 1 447 d 0.9485 2.3000 3617	2.95	100.00
JH823217.1 4207 4652 KolobokP-N5_CGi-LTDR 1 447 d 0.9150 2.6429 3284	0.25	100.00
JH823235.1 1382808 1383640 KolobokP-N5_CGi-I 1 846 d 0.9391 2.2000 6349	0.05	100.00
KolobokP-N7_CGi
JH815826.1 110465 110914 KolobokP-N7_CGi-LTDR 1 449 c 0.9822 2.3333 3931	0.39	100.00
JH815993.1 196814 197251 KolobokP-N7_CGi-LTDR 1 449 d 0.9886 1.3333 3867	0.05	100.00
JH815993.1 726791 727239 KolobokP-N7_CGi-LTDR 1 449 c 0.9955 1.0000 4072	0.05	100.00
JH816168.1 821393 821845 KolobokP-N7_CGi-LTDR 1 449 c 0.9711 1.3333 3857	0.04	100.00
JH816298.1 374459 374907 KolobokP-N7_CGi-LTDR 1 449 c 0.9844 1.4000 3979	0.11	100.00
JH816320.1 5912 6339 KolobokP-N7_CGi-LTDR 1 449 c 0.9721 1.6667 3582	0.08	100.00
JH816631.1 623879 624328 KolobokP-N7_CGi-LTDR 1 449 c 0.9756 1.4286 3894	0.07	100.00
JH816686.1 471762 472194 KolobokP-N7_CGi-LTDR 1 449 c 0.9217 1.8333 3217	0.08	100.00
JH816688.1 27175 27623 KolobokP-N7_CGi-LTDR 1 449 d 0.9955 1.0000 4070	0.39	100.00
JH816790.1 248920 249367 KolobokP-N7_CGi-LTDR 1 449 c 0.9800 1.3333 3926	0.09	100.00
JH816901.1 1174473 1174922 KolobokP-N7_CGi-LTDR 1 449 c 0.9933 2.0000 4034	0.03	100.00
JH816985.1 375427 375875 KolobokP-N7_CGi-LTDR 1 449 d 0.9933 1.0000 4056	0.06	100.00
JH817083.1 140433 140965 KolobokP-N7_CGi-LTDR 1 449 c 0.9403 1.6923 3185	0.15	100.00
JH817102.1 23733 24140 KolobokP-N7_CGi-LTDR 1 449 d 0.9294 3.2500 2936	0.12	100.00
JH817581.1 378030 378477 KolobokP-N7_CGi-LTDR 1 449 d 0.9822 1.7500 3930	0.06	100.00
JH817610.1 210598 211020 KolobokP-N7_CGi-LTDR 1 449 c 0.9553 1.4167 3409	0.12	100.00
JH817610.1 211021 213404 KolobokP-N7_CGi-I 1 2363 c 0.9603 2.6250 19241	0.68	100.00
JH817610.1 213405 213853 KolobokP-N7_CGi-LTDR 1 449 c 0.9755 1.8333 3887	0.13	100.00
JH817628.1 522584 523016 KolobokP-N7_CGi-LTDR 1 449 d 0.9124 1.8500 3135	0.05	100.00
JH817845.1 61595 62043 KolobokP-N7_CGi-LTDR 1 449 d 0.9911 1.0000 4040	0.61	100.00
JH817845.1 64333 64781 KolobokP-N7_CGi-LTDR 1 449 d 0.9800 1.5000 3935	0.61	100.00
JH818186.1 113505 113955 KolobokP-N7_CGi-LTDR 1 449 c 0.9889 1.0000 4010	0.06	100.00
JH818189.1 535797 536234 KolobokP-N7_CGi-LTDR 1 448 d 0.9637 1.5714 3607	0.08	99.78
JH818390.1 16722 17170 KolobokP-N7_CGi-LTDR 1 449 c 0.9822 1.3333 3961	0.08	100.00
JH818480.1 199564 200012 KolobokP-N7_CGi-LTDR 1 449 d 0.9799 1.4000 3860	0.21	100.00
JH818567.1 37865 38313 KolobokP-N7_CGi-LTDR 1 449 d 0.9465 1.5000 3659	0.55	100.00
JH818854.1 60946 61394 KolobokP-N7_CGi-LTDR 1 449 d 0.9978 99.0000 4077	0.25	100.00
JH818903.1 53482 53927 KolobokP-N7_CGi-LTDR 4 449 c 0.9821 2.0000 3908	0.26	99.33
JH818903.1 58883 59331 KolobokP-N7_CGi-LTDR 1 449 c 0.9800 1.8000 3926	0.26	100.00
JH819087.1 200841 201288 KolobokP-N7_CGi-LTDR 1 449 d 0.9911 3.0000 3998	0.10	100.00
JH821933.1 2407 2856 KolobokP-N7_CGi-LTDR 1 449 d 0.9933 2.0000 4034	13.42	100.00
JH823220.1 881555 881999 KolobokP-N7_CGi-LTDR 2 449 c 0.9797 1.0000 3845	0.04	99.78
JH823250.1 57198 57595 KolobokP-N7_CGi-LTDR 1 449 c 0.9200 2.3077 2779	0.63	100.00
JH823250.1 57596 59971 KolobokP-N7_CGi-I 1 2363 c 0.9755 2.5500 20014	3.75	100.00
JH823250.1 59972 60420 KolobokP-N7_CGi-LTDR 1 449 c 1.0000 99.0000 4102	0.71	100.00
Crassostrea virginica
KolobokP-1_CVi
CM008241.1 22965338 22965789 KolobokP-1_CVi-LTDR 1 451 d 0.9448 2.7500 3562	0.00	100.00
CM008241.1 35377128 35377562 KolobokP-1_CVi-LTDR 1 451 d 0.9226 2.6364 3161	0.00	100.00
CM008241.1 60081865 60082300 KolobokP-1_CVi-LTDR 1 449 c 0.9361 2.1818 3310	0.00	99.56
CM008241.1 61680279 61680695 KolobokP-1_CVi-LTDR 1 449 d 0.9690 1.5714 3414	0.00	99.56
CM008241.1 64017724 64018175 KolobokP-1_CVi-LTDR 1 450 d 0.9425 3.8333 3501	0.00	99.78
CM008241.1 64355119 64355556 KolobokP-1_CVi-LTDR 1 450 d 0.9048 2.0526 3096	0.00	99.78
CM008242.1 22219765 22220211 KolobokP-1_CVi-LTDR 1 448 d 0.9131 2.1250 3223	0.00	99.33
CM008242.1 28422332 28422768 KolobokP-1_CVi-LTDR 1 451 d 0.9000 2.0000 3028	0.00	100.00
CM008242.1 32125307 32125750 KolobokP-1_CVi-LTDR 1 449 c 0.9484 2.8571 3511	0.00	99.56
CM008242.1 33329501 33329951 KolobokP-1_CVi-LTDR 1 451 c 0.9823 4.0000 3934	0.00	100.00
CM008242.1 43107895 43108335 KolobokP-1_CVi-LTDR 1 451 c 0.9526 3.0000 3513	0.00	100.00
CM008242.1 43808470 43808919 KolobokP-1_CVi-LTDR 1 451 c 0.9558 2.8333 3652	0.00	100.00
CM008242.1 43810886 43811336 KolobokP-1_CVi-LTDR 1 451 c 0.9580 2.8333 3691	0.00	100.00
CM008242.1 52244196 52244630 KolobokP-1_CVi-LTDR 1 450 c 0.9474 2.5000 3399	0.00	99.78
CM008243.1 6650765 6651212 KolobokP-1_CVi-LTDR 1 449 d 0.9444 3.1429 3521	0.00	99.56
CM008243.1 16532121 16532569 KolobokP-1_CVi-LTDR 1 449 c 0.9556 2.5714 3654	0.00	99.56
CM008243.1 34772208 34772667 KolobokP-1_CVi-LTDR 1 451 d 0.9363 3.0000 3430	0.00	100.00
CM008243.1 34774608 34775052 KolobokP-1_CVi-LTDR 1 451 d 0.9397 2.1818 3481	0.00	100.00
CM008243.1 34910493 34910942 KolobokP-1_CVi-LTDR 1 451 c 0.9469 2.6250 3575	0.00	100.00
CM008243.1 37827240 37827669 KolobokP-1_CVi-LTDR 1 451 d 0.9491 2.3750 3355	0.00	100.00
CM008243.1 40625392 40625841 KolobokP-1_CVi-LTDR 1 451 c 0.9447 3.1429 3541	0.00	100.00
CM008243.1 41204167 41204617 KolobokP-1_CVi-LTDR 1 451 d 0.9491 2.3333 3621	0.00	100.00
CM008243.1 41206567 41207017 KolobokP-1_CVi-LTDR 1 451 d 0.9558 3.0000 3666	0.00	100.00
CM008243.1 44146707 44149865 KolobokP-1_CVi-I 1 3180 d 0.9940 1.7000 29414	0.00	100.00
CM008243.1 44149866 44150317 KolobokP-1_CVi-LTDR 1 451 d 0.9867 5.0000 3969	0.00	100.00
CM008243.1 44375944 44376388 KolobokP-1_CVi-LTDR 1 447 d 0.9107 1.8421 3218	0.00	99.11
CM008243.1 44425229 44425675 KolobokP-1_CVi-LTDR 1 447 d 0.9109 2.0000 3233	0.00	99.11
CM008243.1 68450479 68450927 KolobokP-1_CVi-LTDR 1 449 c 0.9533 2.7143 3628	0.00	99.56
CM008243.1 76147812 76148262 KolobokP-1_CVi-LTDR 1 451 d 0.9381 2.8889 3500	0.00	100.00
CM008243.1 76150225 76150674 KolobokP-1_CVi-LTDR 1 451 d 0.9358 2.3636 3480	0.00	100.00
CM008244.1 14625823 14626271 KolobokP-1_CVi-LTDR 1 449 c 0.9489 3.5000 3571	0.00	99.56
CM008244.1 19382080 19382529 KolobokP-1_CVi-LTDR 1 451 d 0.9381 3.5714 3469	0.00	100.00
CM008244.1 22780870 22781317 KolobokP-1_CVi-LTDR 1 449 c 0.9400 3.0000 3483	0.00	99.56
CM008244.1 23514288 23514742 KolobokP-1_CVi-LTDR 1 449 d 0.9336 2.7000 3426	0.00	99.56
CM008244.1 38597895 38598343 KolobokP-1_CVi-LTDR 1 451 c 0.9580 2.5000 3653	0.00	100.00
CM008244.1 45334271 45334721 KolobokP-1_CVi-LTDR 1 451 d 0.9091 2.0500 3300	0.00	100.00
CM008244.1 45785089 45785539 KolobokP-1_CVi-LTDR 1 451 c 0.9469 2.7500 3588	0.00	100.00
CM008244.1 45787495 45787945 KolobokP-1_CVi-LTDR 1 451 c 0.9513 2.8571 3628	0.00	100.00
CM008245.1 6740240 6740687 KolobokP-1_CVi-LTDR 1 448 c 0.9510 2.8571 3598	0.00	99.33
CM008245.1 32144585 32145036 KolobokP-1_CVi-LTDR 1 451 d 0.9448 2.7500 3557	0.00	100.00
CM008245.1 40319028 40319466 KolobokP-1_CVi-LTDR 1 451 d 0.9341 2.6667 3259	0.00	100.00
CM008245.1 42078772 42079222 KolobokP-1_CVi-LTDR 1 451 d 0.9469 2.7500 3586	0.00	100.00
CM008245.1 45010008 45010458 KolobokP-1_CVi-LTDR 1 451 c 0.9558 3.0000 3666	0.00	100.00
CM008245.1 54695247 54695699 KolobokP-1_CVi-LTDR 1 451 c 0.9229 2.5833 3351	0.00	100.00
CM008245.1 55803322 55803771 KolobokP-1_CVi-LTDR 1 450 d 0.9379 2.6000 3499	0.00	99.78
CM008245.1 61631672 61632120 KolobokP-1_CVi-LTDR 1 451 c 0.9536 2.5000 3583	0.00	100.00
CM008245.1 61634089 61634540 KolobokP-1_CVi-LTDR 1 451 c 0.9492 2.5000 3608	0.00	100.00
CM008245.1 71339741 71340199 KolobokP-1_CVi-LTDR 1 451 d 0.9341 3.0000 3394	0.00	100.00
CM008245.1 71342137 71342579 KolobokP-1_CVi-LTDR 1 449 d 0.9462 2.1000 3522	0.00	99.56
CM008245.1 75099320 75099759 KolobokP-1_CVi-LTDR 1 449 d 0.9368 3.1250 3369	0.00	99.56
CM008245.1 76024272 76024721 KolobokP-1_CVi-LTDR 1 448 d 0.9289 2.0000 3437	0.00	99.33
CM008246.1 3007214 3007665 KolobokP-1_CVi-LTDR 1 451 d 0.9471 2.7143 3556	0.00	100.00
CM008246.1 3009630 3010074 KolobokP-1_CVi-LTDR 1 449 d 0.9485 2.7143 3508	0.00	99.56
CM008246.1 7362001 7362450 KolobokP-1_CVi-LTDR 1 451 d 0.9426 2.6250 3509	0.00	100.00
CM008246.1 7364417 7364867 KolobokP-1_CVi-LTDR 1 451 d 0.9558 2.6667 3648	0.00	100.00
CM008246.1 15855978 15856416 KolobokP-1_CVi-LTDR 1 448 d 0.9269 3.2500 3148	0.00	99.33
CM008246.1 15937945 15938384 KolobokP-1_CVi-LTDR 1 448 d 0.9269 3.7143 3136	0.00	99.33
CM008246.1 27675824 27676275 KolobokP-1_CVi-LTDR 1 451 d 0.9558 2.8333 3663	0.00	100.00
CM008246.1 27678238 27678689 KolobokP-1_CVi-LTDR 1 451 d 0.9558 2.8333 3663	0.00	100.00
CM008246.1 32759650 32760101 KolobokP-1_CVi-LTDR 1 451 c 0.9558 2.8333 3663	0.00	100.00
CM008246.1 32771146 32771597 KolobokP-1_CVi-LTDR 1 451 c 0.9558 2.8333 3663	0.00	100.00
CM008246.1 44561279 44561724 KolobokP-1_CVi-LTDR 1 449 d 0.9279 1.8667 3308	0.00	99.56
CM008248.1 828002 828445 KolobokP-1_CVi-LTDR 1 451 c 0.9079 2.0556 3118	0.00	100.00
CM008248.1 4243779 4244202 KolobokP-1_CVi-LTDR 1 451 c 0.9104 2.2667 2879	0.00	100.00
CM008248.1 7309247 7309714 KolobokP-1_CVi-LTDR 1 451 c 0.9319 2.5000 3352	0.00	100.00
CM008248.1 7329662 7330077 KolobokP-1_CVi-LTDR 1 451 c 0.9287 2.0833 3035	0.00	100.00
CM008248.1 15513630 15514079 KolobokP-1_CVi-LTDR 1 451 d 0.9024 2.0476 3225	0.00	100.00
CM008248.1 15606671 15607121 KolobokP-1_CVi-LTDR 1 451 d 0.9712 2.6000 3840	0.00	100.00
CM008248.1 15607122 15610269 KolobokP-1_CVi-I 1 3180 d 0.9848 1.2941 28724	0.00	100.00
CM008248.1 19373626 19374073 KolobokP-1_CVi-LTDR 1 451 c 0.9433 2.0000 3400	0.00	100.00
CM008248.1 20350081 20350533 KolobokP-1_CVi-LTDR 1 451 c 0.9515 3.0000 3610	0.00	100.00
CM008248.1 21643867 21644301 KolobokP-1_CVi-LTDR 1 451 c 0.9908 3.0000 3811	0.00	100.00
CM008248.1 21644302 21647481 KolobokP-1_CVi-I 3 3180 c 0.9959 4.0000 29754	0.00	99.94
CM008248.1 21647484 21647934 KolobokP-1_CVi-LTDR 1 451 c 0.9956 99.0000 4063	0.00	100.00
CM008248.1 21647935 21651112 KolobokP-1_CVi-I 3 3180 c 0.9956 2.8000 29758	0.00	99.94
CM008248.1 21651115 21651565 KolobokP-1_CVi-LTDR 1 451 c 0.9978 99.0000 4088	0.00	100.00
CM008248.1 22455769 22456220 KolobokP-1_CVi-LTDR 1 451 c 0.9536 2.5714 3648	0.00	100.00
CM008248.1 22458191 22458642 KolobokP-1_CVi-LTDR 1 451 c 0.9536 2.5714 3648	0.00	100.00
CM008248.1 40033702 40034143 KolobokP-1_CVi-LTDR 1 451 c 0.9169 2.0000 3249	0.00	100.00
CM008248.1 40544949 40545367 KolobokP-1_CVi-LTDR 1 451 c 0.9102 2.0000 2929	0.00	100.00
CM008248.1 42303790 42304230 KolobokP-1_CVi-LTDR 1 451 d 0.9101 2.1176 3164	0.00	100.00
CM008248.1 42446963 42447406 KolobokP-1_CVi-LTDR 1 451 d 0.9150 2.2667 3215	0.00	100.00
CM008248.1 43799836 43800284 KolobokP-1_CVi-LTDR 1 450 c 0.9424 3.2857 3505	0.00	99.78
CM008248.1 54078599 54079046 KolobokP-1_CVi-LTDR 1 449 c 0.9467 2.3333 3563	0.00	99.56
CM008248.1 75475909 75479081 KolobokP-1_CVi-I 1 3180 d 0.9808 1.6061 28623	0.00	100.00
CM008248.1 75479082 75479528 KolobokP-1_CVi-LTDR 1 451 d 0.9665 2.1667 3731	0.00	100.00
CM008249.1 6939575 6940019 KolobokP-1_CVi-LTDR 1 451 d 0.9452 2.3750 3313	0.00	100.00
CM008249.1 6940020 6943172 KolobokP-1_CVi-I 1 3180 d 0.9797 1.8387 28255	0.00	100.00
CM008249.1 6943173 6943623 KolobokP-1_CVi-LTDR 1 451 d 0.9667 3.0000 3792	0.00	100.00
CM008249.1 19721953 19722403 KolobokP-1_CVi-LTDR 1 451 c 0.9513 2.8571 3628	0.00	100.00
CM008249.1 72061735 72062185 KolobokP-1_CVi-LTDR 1 451 d 0.9447 2.8750 3563	0.00	100.00
CM008249.1 76136212 76136662 KolobokP-1_CVi-LTDR 1 449 d 0.9399 2.0000 3488	0.00	99.56
CM008249.1 77270354 77270782 KolobokP-1_CVi-LTDR 1 448 d 0.9515 2.8333 3382	0.00	99.33
CM008249.1 80211407 80211854 KolobokP-1_CVi-LTDR 1 449 c 0.9023 1.8000 2968	0.00	99.56
CM008249.1 80213763 80214218 KolobokP-1_CVi-LTDR 1 451 c 0.9047 2.0526 3160	0.00	100.00
CM008250.1 4863679 4864127 KolobokP-1_CVi-LTDR 1 449 c 0.9578 2.8333 3669	0.00	99.56
CM008250.1 4866097 4866547 KolobokP-1_CVi-LTDR 1 451 c 0.9580 2.8333 3691	0.00	100.00
CM008250.1 17800819 17801268 KolobokP-1_CVi-LTDR 1 451 d 0.9447 2.4444 3561	0.00	100.00
CM008250.1 17803236 17803672 KolobokP-1_CVi-LTDR 1 449 d 0.9318 3.1250 3251	0.00	99.56
CM008250.1 19364355 19364802 KolobokP-1_CVi-LTDR 1 448 c 0.9710 6.5000 3784	0.00	99.33
CM008250.1 19364804 19365254 KolobokP-1_CVi-LTDR 1 451 c 0.9756 5.5000 3862	0.00	100.00
CM008250.1 24453676 24454125 KolobokP-1_CVi-LTDR 1 450 d 0.9313 2.4167 3444	0.00	99.78
Crassostrea hongkongensis
KolobokP-1_CHo
CM027466.1 31198172 31198622 KolobokP-1_CHo-LTDR 1 451 d 0.9004 1.9545 3366	0.00	100.00
CM027466.1 31561693 31562133 KolobokP-1_CHo-LTDR 1 451 c 0.9253 2.1333 3472	0.00	100.00
CM027467.1 12039946 12040375 KolobokP-1_CHo-LTDR 1 451 c 0.9234 2.1333 3326	0.00	100.00
CM027467.1 33510258 33510708 KolobokP-1_CHo-LTDR 1 451 c 0.9002 2.3684 3354	0.00	100.00
CM027468.1 33675610 33676058 KolobokP-1_CHo-LTDR 1 451 d 0.9133 2.0556 3451	0.00	100.00
CM027468.1 33676059 33679669 KolobokP-1_CHo-I 1 3575 d 0.9411 1.7456 29613	0.01	100.00
CM027468.1 41462571 41466164 KolobokP-1_CHo-I 1 3559 c 0.9402 1.7652 29431	0.01	99.55
CM027468.1 41466165 41466616 KolobokP-1_CHo-LTDR 1 451 c 0.9137 2.3750 3469	0.00	100.00
CM027472.1 35202586 35203030 KolobokP-1_CHo-LTDR 1 451 d 0.9105 2.1875 3324	0.00	100.00
CM027472.1 46197185 46197633 KolobokP-1_CHo-LTDR 1 451 d 0.9047 2.1579 3376	0.00	100.00
CM027472.1 52575959 52576408 KolobokP-1_CHo-LTDR 1 451 c 0.9024 1.7917 3414	0.00	100.00
CM027473.1 2526140 2526590 KolobokP-1_CHo-LTDR 1 451 c 0.9268 2.2000 3612	0.00	100.00
CM027473.1 11659474 11659920 KolobokP-1_CHo-LTDR 1 451 d 0.9286 2.0667 3580	0.00	100.00
CM027473.1 19555959 19556388 KolobokP-1_CHo-LTDR 1 451 c 0.9142 2.3333 3211	0.00	100.00
CM027473.1 33048067 33051673 KolobokP-1_CHo-I 1 3575 c 0.9419 1.8318 29616	0.01	100.00
CM027473.1 33051674 33052124 KolobokP-1_CHo-LTDR 1 451 c 0.9224 2.1875 3572	0.00	100.00
CM027473.1 52854195 52854646 KolobokP-1_CHo-LTDR 1 451 d 0.9204 2.0588 3554	0.00	100.00
CM027475.1 3824501 3824954 KolobokP-1_CHo-LTDR 1 451 c 0.9075 2.0526 3417	0.00	100.00
VIAA01000106.1 29200 29641 KolobokP-1_CHo-LTDR 1 451 d 0.9180 2.0625 3319	0.25	100.00
VIAA01000120.1 317510 317960 KolobokP-1_CHo-LTDR 1 451 d 0.9246 2.1250 3597	0.11	100.00
VIAA01000120.1 317961 321570 KolobokP-1_CHo-I 1 3575 d 0.9422 1.7748 29702	0.91	100.00
VIAA01000120.1 321571 322021 KolobokP-1_CHo-LTDR 1 451 d 0.9246 2.1250 3597	0.11	100.00
VIAA01000120.1 322027 322477 KolobokP-1_CHo-LTDR 1 451 d 0.9246 2.1250 3597	0.11	100.00
VIAA01000120.1 322478 326087 KolobokP-1_CHo-I 1 3575 d 0.9422 1.7748 29702	0.91	100.00
VIAA01000120.1 326088 329692 KolobokP-1_CHo-I 6 3575 d 0.9415 1.7611 29629	0.91	99.86
VIAA01000120.1 329693 330143 KolobokP-1_CHo-LTDR 1 451 d 0.9246 2.1250 3597	0.11	100.00
VIAA01000120.1 330149 330599 KolobokP-1_CHo-LTDR 1 451 d 0.9246 2.1250 3597	0.11	100.00
VIAA01000120.1 330600 334210 KolobokP-1_CHo-I 1 3575 d 0.9422 1.7818 29691	0.91	100.00
VIAA01000120.1 334211 334661 KolobokP-1_CHo-LTDR 1 451 d 0.9246 2.1250 3597	0.11	100.00
VIAA01000120.1 334662 338271 KolobokP-1_CHo-I 1 3575 d 0.9422 1.7748 29702	0.91	100.00
VIAA01000120.1 338272 341872 KolobokP-1_CHo-I 6 3570 d 0.9418 1.7748 29584	0.91	99.72
VIAA01000120.1 341873 345481 KolobokP-1_CHo-I 1 3572 d 0.9422 1.8056 29639	0.91	99.92
VIAA01000120.1 345489 349097 KolobokP-1_CHo-I 1 3575 d 0.9416 1.7679 29648	0.91	100.00
VIAA01000120.1 349098 349548 KolobokP-1_CHo-LTDR 1 451 d 0.9246 2.1250 3597	0.11	100.00
VIAA01000120.1 349554 350004 KolobokP-1_CHo-LTDR 1 451 d 0.9246 2.1250 3597	0.11	100.00
VIAA01000120.1 350005 353613 KolobokP-1_CHo-I 1 3575 d 0.9422 1.7818 29678	0.91	100.00
VIAA01000120.1 353614 357218 KolobokP-1_CHo-I 6 3575 d 0.9418 1.7679 29643	0.91	99.86
VIAA01000120.1 357219 357668 KolobokP-1_CHo-LTDR 1 451 d 0.9246 2.0625 3586	0.11	100.00
VIAA01000120.1 357674 358123 KolobokP-1_CHo-LTDR 1 451 d 0.9181 2.1250 3497	0.11	100.00
VIAA01000120.1 358124 361732 KolobokP-1_CHo-I 1 3575 d 0.9419 1.7818 29637	0.91	100.00
VIAA01000120.1 361733 362183 KolobokP-1_CHo-LTDR 1 451 d 0.9246 2.1250 3597	0.11	100.00
VIAA01000120.1 362184 365793 KolobokP-1_CHo-I 1 3575 d 0.9422 1.7748 29702	0.91	100.00
VIAA01000120.1 365794 366244 KolobokP-1_CHo-LTDR 1 451 d 0.9246 2.1250 3597	0.11	100.00
VIAA01000120.1 366250 366700 KolobokP-1_CHo-LTDR 1 451 d 0.9246 2.1250 3597	0.11	100.00
VIAA01000120.1 366701 370311 KolobokP-1_CHo-I 1 3575 d 0.9422 1.7748 29698	0.91	100.00
VIAA01000120.1 370312 373916 KolobokP-1_CHo-I 6 3575 d 0.9415 1.7611 29629	0.91	99.86
VIAA01000120.1 373917 374367 KolobokP-1_CHo-LTDR 1 451 d 0.9246 2.2667 3580	0.11	100.00
VIAA01000120.1 374368 377977 KolobokP-1_CHo-I 1 3575 d 0.9413 1.8018 29626	0.91	100.00
VIAA01000120.1 377978 378428 KolobokP-1_CHo-LTDR 1 451 d 0.9224 2.3333 3564	0.11	100.00
VIAA01000194.1 62527 62979 KolobokP-1_CHo-LTDR 1 451 c 0.9095 2.0526 3445	0.71	100.00
VIAA01000447.1 3596 4046 KolobokP-1_CHo-LTDR 1 451 d 0.9224 2.1875 3572	5.38	100.00
VIAA01000447.1 4047 7647 KolobokP-1_CHo-I 1 3573 d 0.9385 1.8393 29100	42.99	99.94
VIAA01000447.1 7650 8099 KolobokP-1_CHo-LTDR 1 451 d 0.9224 2.2667 3551	5.37	100.00
VIAA01000467.1 2933 3383 KolobokP-1_CHo-LTDR 1 451 c 0.9027 1.9091 3390	6.05	100.00
KolobokP-2_CHo
CM027474.1 46917524 46917971 KolobokP-2_CHo-LTDR 1 449 c 0.9109 2.2941 3261	0.00	100.00
Saccostrea glomerate
KolobokP-1_SaGl
PRKT01000003.1 1354369 1354812 KolobokP-1_SaGl-LTDR 1 461 c 0.9126 1.9474 3122	0.01	100.00
PRKT01000015.1 2043420 2043878 KolobokP-1_SaGl-LTDR 1 461 d 0.9740 1.8000 3836	0.01	100.00
PRKT01000018.1 3189143 3189605 KolobokP-1_SaGl-LTDR 1 461 c 0.9676 2.1667 3806	0.01	100.00
PRKT01000020.1 277438 277898 KolobokP-1_SaGl-LTDR 1 461 d 0.9957 1.0000 4096	0.01	100.00
PRKT01000020.1 277899 281026 KolobokP-1_SaGl-I 1 3127 d 0.9981 1.2500 28394	0.10	100.00
PRKT01000020.1 281027 281487 KolobokP-1_SaGl-LTDR 1 461 d 1.0000 99.0000 4126	0.01	100.00
PRKT01000020.1 281488 284614 KolobokP-1_SaGl-I 1 3127 d 0.9997 1.0000 28493	0.10	100.00
PRKT01000020.1 284615 285075 KolobokP-1_SaGl-LTDR 1 461 d 1.0000 99.0000 4126	0.01	100.00
PRKT01000026.1 2094125 2094586 KolobokP-1_SaGl-LTDR 1 461 c 0.9805 2.0000 3882	0.02	100.00
PRKT01000035.1 688582 689042 KolobokP-1_SaGl-LTDR 1 461 c 0.9826 2.0000 3966	0.02	100.00
PRKT01000037.1 1533536 1533992 KolobokP-1_SaGl-LTDR 1 461 c 0.9020 1.8696 3187	0.02	100.00
PRKT01000051.1 794620 795089 KolobokP-1_SaGl-LTDR 3 461 d 0.9119 2.9091 2969	0.02	99.57
PRKT01000068.1 430799 431258 KolobokP-1_SaGl-LTDR 1 461 c 0.9046 2.2632 3213	0.03	100.00
PRKT01000097.1 18571 19031 KolobokP-1_SaGl-LTDR 1 461 c 0.9654 1.8571 3767	0.03	100.00
PRKT01000097.1 21916 22374 KolobokP-1_SaGl-LTDR 1 461 c 0.9718 5.5000 3799	0.03	100.00
PRKT01000121.1 3739 4196 KolobokP-1_SaGl-LTDR 1 461 d 0.9826 3.5000 3913	0.04	100.00
PRKT01000121.1 25686 26143 KolobokP-1_SaGl-LTDR 1 461 c 0.9826 3.5000 3911	0.04	100.00
PRKT01000132.1 1167633 1168093 KolobokP-1_SaGl-LTDR 1 461 d 0.9566 3.3333 3688	0.04	100.00
PRKT01000154.1 696271 696731 KolobokP-1_SaGl-LTDR 1 461 d 0.9479 2.4000 3634	0.04	100.00
PRKT01000212.1 126844 127304 KolobokP-1_SaGl-LTDR 1 461 d 0.9978 1.0000 4111	0.05	100.00
PRKT01000212.1 127305 130431 KolobokP-1_SaGl-I 1 3127 d 0.9994 99.0000 28458	0.35	100.00
PRKT01000212.1 130432 130891 KolobokP-1_SaGl-LTDR 1 461 d 0.9978 99.0000 4090	0.05	100.00
PRKT01000287.1 603605 604067 KolobokP-1_SaGl-LTDR 1 461 c 0.9697 2.1667 3831	0.07	100.00
PRKT01000290.1 322926 323393 KolobokP-1_SaGl-LTDR 1 461 c 0.9762 1.8000 3861	0.07	100.00
PRKT01000301.1 620825 623936 KolobokP-1_SaGl-I 1 3127 c 0.9608 1.8125 25880	0.47	100.00
PRKT01000301.1 623937 624388 KolobokP-1_SaGl-LTDR 1 461 c 0.9669 4.3333 3659	0.07	100.00
PRKT01000306.1 163199 163656 KolobokP-1_SaGl-LTDR 1 461 d 0.9717 5.5000 3794	0.07	100.00
PRKT01000307.1 280377 280837 KolobokP-1_SaGl-LTDR 1 461 c 0.9826 2.6667 3956	0.07	100.00
PRKT01000310.1 641392 641849 KolobokP-1_SaGl-LTDR 1 461 d 0.9043 2.0000 3205	0.07	100.00
PRKT01000342.1 389575 390035 KolobokP-1_SaGl-LTDR 1 461 d 1.0000 99.0000 4126	0.08	100.00
PRKT01000342.1 390036 393156 KolobokP-1_SaGl-I 1 3127 d 0.9891 1.5789 27721	0.52	100.00
PRKT01000342.1 393157 393608 KolobokP-1_SaGl-LTDR 1 461 d 0.9626 3.0000 3646	0.08	100.00
PRKT01000367.1 323510 323969 KolobokP-1_SaGl-LTDR 1 461 c 0.9805 1.6000 3942	0.08	100.00
PRKT01000367.1 323972 327107 KolobokP-1_SaGl-I 1 3125 c 0.9690 1.7959 26432	0.56	99.94
PRKT01000367.1 327108 327566 KolobokP-1_SaGl-LTDR 1 461 c 0.9783 2.6667 3886	0.08	100.00
PRKT01000385.1 470346 470804 KolobokP-1_SaGl-LTDR 1 461 d 0.9891 1.3333 4008	0.09	100.00
PRKT01000406.1 477419 477879 KolobokP-1_SaGl-LTDR 1 461 d 0.9957 2.0000 4086	0.09	100.00
PRKT01000406.1 477880 481006 KolobokP-1_SaGl-I 1 3127 d 0.9994 99.0000 28458	0.61	100.00
PRKT01000406.1 481007 481461 KolobokP-1_SaGl-LTDR 1 461 d 0.9956 99.0000 4000	0.09	100.00
PRKT01000469.1 376245 376705 KolobokP-1_SaGl-LTDR 1 461 c 0.9848 3.5000 3971	0.11	100.00
PRKT01000533.1 263209 263665 KolobokP-1_SaGl-LTDR 1 461 d 0.9673 1.3000 3802	0.12	100.00
PRKT01000536.1 33057 33502 KolobokP-1_SaGl-LTDR 1 461 c 0.9732 1.6667 3693	0.12	100.00
PRKT01000542.1 267972 268429 KolobokP-1_SaGl-LTDR 1 461 c 0.9696 3.0000 3784	0.12	100.00
PRKT01000572.1 26082 26534 KolobokP-1_SaGl-LTDR 1 461 d 0.9143 2.3125 3221	0.13	100.00
PRKT01000655.1 14874 15342 KolobokP-1_SaGl-LTDR 3 461 c 0.9566 2.6667 3596	0.16	99.57
PRKT01000710.1 233458 233913 KolobokP-1_SaGl-LTDR 1 461 d 0.9608 1.5000 3718	0.17	100.00
PRKT01000710.1 233914 237013 KolobokP-1_SaGl-I 1 3127 d 0.9623 1.8909 25657	1.19	100.00
PRKT01000740.1 140438 140896 KolobokP-1_SaGl-LTDR 1 461 c 0.9435 2.4444 3504	0.19	100.00
PRKT01000904.1 77885 78339 KolobokP-1_SaGl-LTDR 1 461 c 0.9386 3.3750 3441	0.25	100.00
PRKT01000904.1 83413 83864 KolobokP-1_SaGl-LTDR 1 461 c 0.9275 2.0000 3309	0.24	100.00
PRKT01000923.1 6030 6487 KolobokP-1_SaGl-LTDR 1 461 c 0.9739 3.3333 3823	0.26	100.00
PRKT01000926.1 115594 116048 KolobokP-1_SaGl-LTDR 1 461 d 0.9672 1.8571 3747	0.26	100.00
PRKT01000942.1 3275 3733 KolobokP-1_SaGl-LTDR 1 461 c 0.9154 2.6429 3276	0.27	100.00
PRKT01001471.1 13779 14242 KolobokP-1_SaGl-LTDR 1 461 d 0.9006 2.2632 3148	0.59	100.00
PRKT01001604.1 8679 9131 KolobokP-1_SaGl-LTDR 1 461 c 0.9736 2.2000 3787	0.70	100.00
PRKT01001652.1 7665 8125 KolobokP-1_SaGl-LTDR 1 461 c 1.0000 99.0000 4126	0.76	100.00
PRKT01001794.1 34123 34584 KolobokP-1_SaGl-LTDR 1 461 d 0.9719 4.0000 3833	0.92	100.00
PRKT01002491.1 18687 19151 KolobokP-1_SaGl-LTDR 1 461 d 0.9459 2.0000 3608	2.28	100.00
Pinctada imbricate
KolobokP-1_PiIm
CM008064.1 473454 473903 KolobokP-1_PiIm-LTDR 1 450 c 0.9978 1.0000 4026	0.00	100.00
CM008064.1 473904 477480 KolobokP-1_PiIm-I 1 3577 c 1.0000 99.0000 32264	0.00	100.00
CM008064.1 477481 477930 KolobokP-1_PiIm-LTDR 1 450 c 0.9978 1.0000 4026	0.00	100.00
CM008064.1 477931 481507 KolobokP-1_PiIm-I 1 3577 c 1.0000 99.0000 32264	0.00	100.00
CM008064.1 481508 481957 KolobokP-1_PiIm-LTDR 1 450 c 1.0000 99.0000 4041	0.00	100.00
CM008066.1 14165745 14166194 KolobokP-1_PiIm-LTDR 1 450 c 1.0000 99.0000 4041	0.00	100.00
CM008070.1 79066693 79067142 KolobokP-1_PiIm-LTDR 1 450 c 1.0000 99.0000 4041	0.00	100.00
CM008075.1 3110124 3110578 KolobokP-1_PiIm-LTDR 1 450 c 0.9490 3.1667 3464	0.00	100.00
CM008075.1 3115286 3115727 KolobokP-1_PiIm-LTDR 1 450 c 0.9551 2.8333 3512	0.00	100.00
CM008075.1 11221487 11221936 KolobokP-1_PiIm-LTDR 1 450 c 0.9978 1.0000 4026	0.00	100.00
CM008075.1 11221937 11225513 KolobokP-1_PiIm-I 1 3577 c 1.0000 99.0000 32264	0.01	100.00
CM008075.1 11225514 11225963 KolobokP-1_PiIm-LTDR 1 450 c 1.0000 99.0000 4041	0.00	100.00
CM008075.1 36130211 36130662 KolobokP-1_PiIm-LTDR 1 450 d 0.9465 2.5000 3437	0.00	100.00
KZ267893.1 14969 15406 KolobokP-1_PiIm-LTDR 1 450 d 0.9570 2.1429 3490	0.72	100.00
Pecten maximus
KolobokP-1_PeMa
LR736838.1 25835521 25835966 KolobokP-1_PeMa-LTDR 1 460 c 0.9060 1.6818 3069	0.00	100.00
LR736839.1 51977104 51977563 KolobokP-1_PeMa-LTDR 1 460 c 0.9957 1.0000 4109	0.00	100.00
LR736839.1 51977564 51981172 KolobokP-1_PeMa-I 1 3609 c 0.9989 2.0000 33788	0.01	100.00
LR736839.1 51981173 51981632 KolobokP-1_PeMa-LTDR 1 460 c 1.0000 99.0000 4139	0.00	100.00
LR736840.1 33921577 33922036 KolobokP-1_PeMa-LTDR 1 460 c 1.0000 99.0000 4139	0.00	100.00
LR736841.1 29295316 29295784 KolobokP-1_PeMa-LTDR 1 460 d 0.9804 7.0000 3858	0.00	100.00
LR736844.1 2270278 2270726 KolobokP-1_PeMa-LTDR 1 460 c 0.9555 2.0000 3519	0.00	100.00
LR736844.1 24451388 24451847 KolobokP-1_PeMa-LTDR 1 460 c 0.9957 99.0000 4091	0.00	100.00
LR736846.1 12040474 12040933 KolobokP-1_PeMa-LTDR 1 460 d 0.9653 2.8000 3774	0.00	100.00
LR736846.1 19216858 19217317 KolobokP-1_PeMa-LTDR 1 460 d 0.9978 1.0000 4124	0.00	100.00
LR736846.1 19217318 19220927 KolobokP-1_PeMa-I 1 3609 d 0.9983 1.2500 33757	0.01	100.00
LR736846.1 19220928 19221387 KolobokP-1_PeMa-LTDR 1 460 d 1.0000 99.0000 4139	0.00	100.00
LR736846.1 31465529 31465988 KolobokP-1_PeMa-LTDR 1 460 c 0.9978 99.0000 4114	0.00	100.00
LR736846.1 31465989 31469597 KolobokP-1_PeMa-I 1 3609 c 0.9986 2.5000 33762	0.01	100.00
LR736846.1 31469598 31470057 KolobokP-1_PeMa-LTDR 1 460 c 0.9978 99.0000 4114	0.00	100.00
LR736847.1 1189135 1189594 KolobokP-1_PeMa-LTDR 1 460 c 0.9978 1.0000 4124	0.00	100.00
LR736847.1 1189595 1193202 KolobokP-1_PeMa-I 1 3609 c 0.9978 1.7500 33692	0.01	100.00
LR736847.1 1193203 1193662 KolobokP-1_PeMa-LTDR 1 460 c 0.9978 1.0000 4124	0.00	100.00
LR736848.1 3805013 3805469 KolobokP-1_PeMa-LTDR 1 460 c 0.9738 1.6000 3813	0.00	100.00
LR736854.1 5977226 5977685 KolobokP-1_PeMa-LTDR 1 460 d 1.0000 99.0000 4139	0.00	100.00
LR736854.1 5977686 5981293 KolobokP-1_PeMa-I 1 3609 d 0.9970 1.4286 33646	0.01	100.00
LR736854.1 5981294 5981753 KolobokP-1_PeMa-LTDR 1 460 d 0.9978 1.0000 4124	0.00	100.00
KolobokP-2_PeMa
CACRWE010000296.1 15875 16328 KolobokP-2_PeMa-LTDR 1 459 c 0.9758 1.2500 3895	1.71	100.00
CACRWE010000296.1 16329 19544 KolobokP-2_PeMa-I 1 3206 c 0.9888 1.5238 27579	12.13	100.00
CACRWE010000296.1 19547 20003 KolobokP-2_PeMa-LTDR 1 457 c 0.9891 99.0000 4008	1.72	99.56
CACRWE010000392.1 229360 229818 KolobokP-2_PeMa-LTDR 1 459 c 0.9826 2.0000 3995	0.11	100.00
LR736841.1 19754544 19755002 KolobokP-2_PeMa-LTDR 1 459 c 0.9826 1.3333 4017	0.00	100.00
LR736842.1 17430329 17430786 KolobokP-2_PeMa-LTDR 1 458 c 0.9825 1.6000 3994	0.00	99.78
LR736845.1 31941388 31941847 KolobokP-2_PeMa-LTDR 1 458 d 0.9217 2.0000 3415	0.00	99.78
LR736849.1 4970199 4970657 KolobokP-2_PeMa-LTDR 1 459 c 0.9695 2.0000 3882	0.00	100.00
LR736849.1 7827105 7827561 KolobokP-2_PeMa-LTDR 1 459 d 0.9216 2.0625 3388	0.00	100.00
LR736850.1 8569868 8570323 KolobokP-2_PeMa-LTDR 1 459 c 0.9759 1.4286 3914	0.00	100.00
LR736850.1 20288863 20289308 KolobokP-2_PeMa-LTDR 1 459 d 0.9776 2.2500 3771	0.00	100.00
LR736851.1 1970065 1970501 KolobokP-2_PeMa-LTDR 1 459 c 0.9429 1.5000 3400	0.00	100.00
LR736851.1 8349890 8350318 KolobokP-2_PeMa-LTDR 1 459 d 0.9560 2.0000 3375	0.00	100.00
LR736853.1 36077629 36078087 KolobokP-2_PeMa-LTDR 1 459 c 0.9869 1.2000 4055	0.00	100.00
LR736853.1 36078088 36081291 KolobokP-2_PeMa-I 1 3206 c 0.9938 1.6364 27861	0.01	100.00
LR736853.1 36081292 36081750 KolobokP-2_PeMa-LTDR 1 459 c 0.9956 2.0000 4115	0.00	100.00
LR736853.1 36616052 36616510 KolobokP-2_PeMa-LTDR 1 459 c 0.9913 99.0000 4055	0.00	100.00
LR736855.1 9103004 9103454 KolobokP-2_PeMa-LTDR 1 459 c 0.9823 1.4000 3901	0.00	100.00
Mizuhopecten yessoensis
KolobokP-1_MiYe
NEDP02000107.1 320139 320591 KolobokP-1_MiYe-LTDR 1 452 c 0.9890 4.0000 3980	0.02	100.00
NEDP02000107.1 320592 324191 KolobokP-1_MiYe-I 1 3600 c 1.0000 99.0000 31720	0.17	100.00
NEDP02000107.1 324192 324643 KolobokP-1_MiYe-LTDR 1 452 c 0.9978 1.0000 4081	0.02	100.00
NEDP02000134.1 565999 566450 KolobokP-1_MiYe-LTDR 1 452 c 0.9978 99.0000 4073	0.07	100.00
NEDP02000134.1 566451 570050 KolobokP-1_MiYe-I 1 3600 c 1.0000 99.0000 31720	0.60	100.00
NEDP02000134.1 570051 570502 KolobokP-1_MiYe-LTDR 1 452 c 1.0000 99.0000 4096	0.07	100.00
NEDP02000370.1 294642 295079 KolobokP-1_MiYe-LTDR 1 452 d 0.9727 2.2500 3647	0.04	100.00
NEDP02000370.1 297551 298057 KolobokP-1_MiYe-LTDR 1 452 d 0.9581 3.0000 3431	0.05	100.00
NEDP02000370.1 828067 828534 KolobokP-1_MiYe-LTDR 1 452 c 0.9079 2.0000 3142	0.05	100.00
NEDP02000506.1 1084694 1085145 KolobokP-1_MiYe-LTDR 1 452 c 0.9735 1.7143 3868	0.04	100.00
NEDP02000548.1 148815 149267 KolobokP-1_MiYe-LTDR 1 452 c 0.9890 99.0000 3970	0.21	100.00
NEDP02000657.1 2047687 2048139 KolobokP-1_MiYe-LTDR 1 452 c 0.9956 99.0000 4045	0.02	100.00
NEDP02000657.1 2048140 2051739 KolobokP-1_MiYe-I 1 3600 c 0.9964 1.2222 31472	0.17	100.00
NEDP02000796.1 39973 40412 KolobokP-1_MiYe-LTDR 1 452 d 0.9707 1.8000 3648	0.09	100.00
NEDP02001165.1 2810314 2810763 KolobokP-1_MiYe-LTDR 1 452 c 0.9491 1.8182 3600	0.01	100.00
NEDP02001165.1 3258493 3258943 KolobokP-1_MiYe-LTDR 1 452 c 0.9779 1.2857 3907	0.01	100.00
NEDP02001212.1 68914 69366 KolobokP-1_MiYe-LTDR 1 452 c 0.9278 2.3636 3160	0.06	100.00
NEDP02001328.1 138503 138954 KolobokP-1_MiYe-LTDR 1 452 d 0.9668 1.8750 3813	0.21	100.00
NEDP02001506.1 231820 232313 KolobokP-1_MiYe-LTDR 1 452 d 0.9386 2.1818 3347	0.08	100.00
NEDP02001616.1 977162 977613 KolobokP-1_MiYe-LTDR 2 452 c 0.9668 2.8000 3758	0.03	99.78
NEDP02001639.1 58752 59198 KolobokP-1_MiYe-LTDR 1 450 c 0.9476 3.0000 3306	0.17	99.56
NEDP02002015.1 1849338 1849790 KolobokP-1_MiYe-LTDR 1 452 c 0.9868 5.0000 3955	0.02	100.00
NEDP02002015.1 1852576 1853028 KolobokP-1_MiYe-LTDR 1 452 c 0.9757 5.0000 3847	0.02	100.00
NEDP02002015.1 2011697 2012149 KolobokP-1_MiYe-LTDR 1 452 c 0.9823 3.5000 3919	0.02	100.00
NEDP02002179.1 503675 504115 KolobokP-1_MiYe-LTDR 1 452 c 0.9478 2.1250 3369	0.03	100.00
NEDP02002186.1 232667 233118 KolobokP-1_MiYe-LTDR 1 452 c 0.9426 1.7143 3574	0.09	100.00
NEDP02002186.1 236264 236719 KolobokP-1_MiYe-LTDR 1 448 c 0.9557 1.6000 3614	0.09	99.12
NEDP02002206.1 1111896 1112332 KolobokP-1_MiYe-LTDR 1 452 c 0.9704 5.0000 3576	0.03	100.00
NEDP02002300.1 1717823 1718273 KolobokP-1_MiYe-LTDR 1 451 d 0.9712 2.6000 3816	0.02	99.78
NEDP02002381.1 55276 55679 KolobokP-1_MiYe-LTDR 1 452 d 0.9242 1.6667 2824	0.14	100.00
NEDP02002392.1 104061 104515 KolobokP-1_MiYe-LTDR 1 452 c 0.9758 2.2500 3854	0.05	100.00
NEDP02002403.1 544547 544975 KolobokP-1_MiYe-LTDR 1 452 c 0.9582 3.5000 3367	0.03	100.00
NEDP02002489.1 635637 636075 KolobokP-1_MiYe-LTDR 1 452 d 0.9864 1.6667 3806	0.04	100.00
NEDP02002617.1 1958594 1959068 KolobokP-1_MiYe-LTDR 1 452 d 0.9714 3.3333 3697	0.02	100.00
NEDP02002676.1 81469 81903 KolobokP-1_MiYe-LTDR 1 452 c 0.9359 2.3636 3305	0.14	100.00
NEDP02002762.1 295545 295907 KolobokP-1_MiYe-LTDR 1 452 c 0.9670 2.5000 2669	0.01	100.00
NEDP02002762.1 306873 307325 KolobokP-1_MiYe-LTDR 1 452 c 0.9625 3.2000 3722	0.02	100.00
NEDP02002776.1 619760 620211 KolobokP-1_MiYe-LTDR 1 452 d 0.9581 1.8889 3705	0.02	100.00
NEDP02002959.1 596315 596754 KolobokP-1_MiYe-LTDR 1 452 d 0.9408 2.2000 3309	0.04	100.00
NEDP02003732.1 40067 40517 KolobokP-1_MiYe-LTDR 1 451 d 0.9381 2.8889 3474	0.07	99.78
NEDP02003777.1 382699 383150 KolobokP-1_MiYe-LTDR 1 452 d 0.9801 7.0000 3872	0.05	100.00
NEDP02003859.1 124185 124637 KolobokP-1_MiYe-LTDR 1 452 d 0.9490 2.1111 3533	0.36	100.00
NEDP02004099.1 1826903 1827322 KolobokP-1_MiYe-LTDR 1 452 d 0.9310 2.2222 2922	0.02	100.00
NEDP02004195.1 308845 309294 KolobokP-1_MiYe-LTDR 1 452 d 0.9845 2.0000 3930	0.05	100.00
NEDP02004556.1 1042207 1042647 KolobokP-1_MiYe-LTDR 1 452 d 0.9505 1.7000 3484	0.02	100.00
NEDP02004735.1 651659 652113 KolobokP-1_MiYe-LTDR 1 452 c 0.9802 3.0000 3888	0.07	100.00
NEDP02004772.1 422680 423114 KolobokP-1_MiYe-LTDR 1 452 c 0.9748 2.6667 3624	0.03	100.00
NEDP02004772.1 425662 426063 KolobokP-1_MiYe-LTDR 1 452 c 0.9752 2.0000 3237	0.03	100.00
NEDP02004782.1 1122035 1122487 KolobokP-1_MiYe-LTDR 1 452 d 0.9779 3.0000 3878	0.03	100.00
NEDP02004782.1 1122488 1126087 KolobokP-1_MiYe-I 1 3600 d 0.9992 1.5000 31668	0.26	100.00
NEDP02004925.1 2365533 2365973 KolobokP-1_MiYe-LTDR 1 452 d 0.9841 4.0000 3735	0.01	100.00
NEDP02005050.1 388957 389416 KolobokP-1_MiYe-LTDR 1 452 d 0.9890 99.0000 3945	0.11	100.00
NEDP02005117.1 72634 73085 KolobokP-1_MiYe-LTDR 1 452 c 0.9956 99.0000 4048	0.38	100.00
NEDP02005194.1 135940 136394 KolobokP-1_MiYe-LTDR 1 452 d 0.9057 1.9000 3203	0.16	100.00
NEDP02005194.1 216777 217188 KolobokP-1_MiYe-LTDR 1 452 d 0.9082 2.2143 2688	0.15	100.00
NEDP02005219.1 112990 113441 KolobokP-1_MiYe-LTDR 1 452 c 0.9978 99.0000 4073	0.33	100.00
NEDP02005262.1 638238 638690 KolobokP-1_MiYe-LTDR 1 452 d 0.9868 2.5000 3965	0.04	100.00
NEDP02005296.1 992186 992643 KolobokP-1_MiYe-LTDR 1 452 d 0.9754 2.6667 3715	0.02	100.00
NEDP02005307.1 286191 286656 KolobokP-1_MiYe-LTDR 1 452 d 0.9758 1.8000 3821	0.10	100.00
NEDP02005320.1 771415 771842 KolobokP-1_MiYe-LTDR 5 452 c 0.9650 3.2500 3449	0.05	99.12
NEDP02005344.1 624257 624721 KolobokP-1_MiYe-LTDR 1 452 c 0.9956 99.0000 3997	0.05	100.00
NEDP02005462.1 480912 481364 KolobokP-1_MiYe-LTDR 1 452 c 0.9890 4.0000 3980	0.07	100.00
NEDP02005462.1 481365 484964 KolobokP-1_MiYe-I 1 3600 c 1.0000 99.0000 31720	0.52	100.00
NEDP02005462.1 484965 485414 KolobokP-1_MiYe-LTDR 1 452 c 0.9956 1.0000 4033	0.06	100.00
NEDP02005493.1 965534 965927 KolobokP-1_MiYe-LTDR 1 452 c 0.9318 1.7857 2828	0.02	100.00
NEDP02005510.1 706452 706903 KolobokP-1_MiYe-LTDR 1 452 d 0.9956 99.0000 4048	0.05	100.00
NEDP02005521.1 871031 871481 KolobokP-1_MiYe-LTDR 2 452 d 0.9690 2.0000 3782	0.04	99.78
NEDP02005522.1 408847 409281 KolobokP-1_MiYe-LTDR 1 452 c 0.9703 1.6667 3614	0.04	100.00
NEDP02005541.1 132125 132577 KolobokP-1_MiYe-LTDR 1 452 d 0.9735 2.2000 3847	0.08	100.00
NEDP02005551.1 16801 17176 KolobokP-1_MiYe-LTDR 1 452 d 0.9631 3.6667 2788	0.02	100.00
NEDP02005570.1 1011628 1012079 KolobokP-1_MiYe-LTDR 1 452 c 0.9978 99.0000 4073	0.04	100.00
NEDP02005583.1 223914 224377 KolobokP-1_MiYe-LTDR 1 452 c 0.9015 1.9048 3145	0.03	100.00
NEDP02005591.1 102601 103057 KolobokP-1_MiYe-LTDR 3 452 c 0.9734 1.8333 3809	0.03	99.56
NEDP02076510.1 12749 13213 KolobokP-1_MiYe-LTDR 1 452 c 0.9956 99.0000 3997	0.72	100.00
NEDP02076510.1 13214 16813 KolobokP-1_MiYe-I 1 3600 c 0.9994 2.0000 31682	5.57	100.00
NEDP02076510.1 16814 17265 KolobokP-1_MiYe-LTDR 1 452 c 0.9956 99.0000 4050	0.70	100.00
NEDP02076535.1 4326 4773 KolobokP-1_MiYe-LTDR 1 452 c 0.9711 2.2000 3779	0.55	100.00
NEDP02076590.1 22366 22817 KolobokP-1_MiYe-LTDR 1 452 d 0.9669 2.6000 3765	0.37	100.00
NEDP02076602.1 4583 5034 KolobokP-1_MiYe-LTDR 1 452 d 0.9690 2.0000 3778	0.33	100.00
NEDP02076652.1 96841 97293 KolobokP-1_MiYe-LTDR 1 452 d 0.9801 2.6667 3900	0.19	100.00
NEDP02076652.1 99812 100264 KolobokP-1_MiYe-LTDR 1 452 d 0.9845 3.0000 3942	0.19	100.00
NEDP02076668.1 266872 267338 KolobokP-1_MiYe-LTDR 1 452 d 0.9386 2.0909 3446	0.16	100.00
NEDP02076688.1 372332 372763 KolobokP-1_MiYe-LTDR 1 452 d 0.9532 3.7500 3229	0.11	100.00
NEDP02076731.1 525723 526150 KolobokP-1_MiYe-LTDR 1 452 c 0.9652 1.8333 3454	0.05	100.00
NEDP02076745.1 430001 430452 KolobokP-1_MiYe-LTDR 1 452 d 0.9978 99.0000 4073	0.04	100.00
NEDP02076751.1 2109189 2109648 KolobokP-1_MiYe-LTDR 1 452 d 0.9780 2.6667 3848	0.02	100.00
KolobokP-2_MiYe
NEDP02000015.1 950760 951226 KolobokP-2_MiYe-LTDR 1 460 c 0.9286 1.7647 3488	0.04	100.00
NEDP02000042.1 825814 826273 KolobokP-2_MiYe-LTDR 1 460 d 0.9891 1.2500 4098	0.06	100.00
NEDP02000061.1 64631 65090 KolobokP-2_MiYe-LTDR 1 460 c 0.9413 1.6875 3674	0.69	100.00
NEDP02000104.1 686533 686984 KolobokP-2_MiYe-LTDR 1 460 c 0.9031 2.1000 3188	0.05	100.00
NEDP02000155.1 382227 382685 KolobokP-2_MiYe-LTDR 2 460 c 0.9522 2.0000 3707	0.08	99.78
NEDP02000201.1 714714 715169 KolobokP-2_MiYe-LTDR 1 460 c 0.9413 1.4375 3626	0.04	100.00
NEDP02000216.1 499933 500389 KolobokP-2_MiYe-LTDR 1 457 d 0.9431 1.7333 3655	0.02	99.35
NEDP02000359.1 371491 371943 KolobokP-2_MiYe-LTDR 1 460 d 0.9101 1.6522 3304	0.08	100.00
NEDP02000388.1 55999 56418 KolobokP-2_MiYe-LTDR 1 460 d 0.9360 1.4706 3146	0.06	100.00
NEDP02000459.1 265474 265933 KolobokP-2_MiYe-LTDR 1 460 d 0.9587 1.3571 3848	0.03	100.00
NEDP02000656.1 286937 287337 KolobokP-2_MiYe-LTDR 1 460 d 0.9309 1.5333 2839	0.05	100.00
NEDP02000656.1 647561 648020 KolobokP-2_MiYe-LTDR 1 460 c 0.9217 1.8947 3481	0.05	100.00
NEDP02000657.1 2040512 2040978 KolobokP-2_MiYe-LTDR 1 460 c 0.9502 1.4286 3703	0.02	100.00
NEDP02000660.1 331132 331590 KolobokP-2_MiYe-LTDR 1 460 d 0.9349 1.5000 3588	0.10	100.00
NEDP02000660.1 333235 333669 KolobokP-2_MiYe-LTDR 1 460 d 0.9358 1.8000 3325	0.09	100.00
NEDP02000770.1 1306653 1307112 KolobokP-2_MiYe-LTDR 1 460 d 0.9848 1.7500 4050	0.02	100.00
NEDP02000798.1 334600 335059 KolobokP-2_MiYe-LTDR 1 460 d 0.9391 1.6471 3657	0.03	100.00
NEDP02001154.1 459465 459927 KolobokP-2_MiYe-LTDR 1 460 d 0.9393 2.0000 3594	0.03	100.00
NEDP02001165.1 180072 180531 KolobokP-2_MiYe-LTDR 1 460 d 0.9326 1.5500 3608	0.01	100.00
NEDP02001165.1 3385451 3385909 KolobokP-2_MiYe-LTDR 2 460 c 0.9717 4.3333 3880	0.01	99.78
NEDP02001165.1 7319457 7319906 KolobokP-2_MiYe-LTDR 1 459 c 0.9379 2.7000 3460	0.01	99.78
NEDP02001294.1 28690 29136 KolobokP-2_MiYe-LTDR 1 460 c 0.9286 2.0667 3375	0.22	100.00
NEDP02001298.1 640711 641170 KolobokP-2_MiYe-LTDR 2 460 d 0.9370 1.6471 3617	0.05	99.78
NEDP02001298.1 968194 968661 KolobokP-2_MiYe-LTDR 1 460 c 0.9266 1.6316 3501	0.05	100.00
NEDP02001299.1 36229 36695 KolobokP-2_MiYe-LTDR 1 460 d 0.9264 1.7222 3473	0.07	100.00
NEDP02001340.1 572425 572884 KolobokP-2_MiYe-LTDR 1 460 d 0.9304 1.7778 3567	0.03	100.00
NEDP02001340.1 1099010 1099466 KolobokP-2_MiYe-LTDR 1 459 d 0.9041 2.3333 3239	0.03	99.78
NEDP02001444.1 20172 20616 KolobokP-2_MiYe-LTDR 1 460 d 0.9172 1.7500 3257	0.04	100.00
NEDP02001444.1 1182046 1182439 KolobokP-2_MiYe-LTDR 2 460 d 0.9095 1.6000 2628	0.03	99.78
NEDP02001566.1 51354 51814 KolobokP-2_MiYe-LTDR 1 460 d 0.9262 1.5714 3545	0.08	100.00
NEDP02001634.1 25595 26049 KolobokP-2_MiYe-LTDR 1 460 c 0.9254 1.7222 3424	0.22	100.00
NEDP02001821.1 327479 327936 KolobokP-2_MiYe-LTDR 1 460 d 0.9259 1.6667 3439	0.08	100.00
NEDP02001821.1 385601 386045 KolobokP-2_MiYe-LTDR 1 460 c 0.9284 1.7647 3369	0.08	100.00
NEDP02001898.1 54736 55193 KolobokP-2_MiYe-LTDR 1 460 c 0.9346 1.5263 3604	0.06	100.00
NEDP02001908.1 1149892 1150307 KolobokP-2_MiYe-LTDR 1 460 c 0.9357 1.5333 3090	0.03	100.00
NEDP02001973.1 82190 82640 KolobokP-2_MiYe-LTDR 1 460 d 0.9117 1.8500 3268	0.04	100.00
NEDP02002015.1 1937250 1937709 KolobokP-2_MiYe-LTDR 1 460 d 0.9848 3.5000 4029	0.02	100.00
NEDP02002015.1 1937710 1941235 KolobokP-2_MiYe-I 1 3273 d 0.9921 2.5000 28763	0.16	100.00
NEDP02002015.1 1941236 1941697 KolobokP-2_MiYe-LTDR 1 460 d 0.9826 1.7500 4017	0.02	100.00
NEDP02002059.1 2148936 2149395 KolobokP-2_MiYe-LTDR 1 460 d 0.9261 1.7895 3526	0.02	100.00
NEDP02002059.1 2256725 2257187 KolobokP-2_MiYe-LTDR 1 460 d 0.9328 1.4286 3611	0.02	100.00
NEDP02002268.1 1402075 1402543 KolobokP-2_MiYe-LTDR 1 460 d 0.9372 1.3500 3624	0.03	100.00
NEDP02002269.1 721351 721812 KolobokP-2_MiYe-LTDR 1 460 d 0.9262 1.9375 3461	0.04	100.00
NEDP02002316.1 1465017 1465477 KolobokP-2_MiYe-LTDR 1 460 c 0.9675 2.0000 3879	0.02	100.00
NEDP02002420.1 983690 984156 KolobokP-2_MiYe-LTDR 1 460 d 0.9264 1.7222 3473	0.03	100.00
NEDP02002552.1 27824 28283 KolobokP-2_MiYe-LTDR 1 460 c 0.9522 1.8333 3756	0.17	100.00
NEDP02002580.1 216121 216579 KolobokP-2_MiYe-LTDR 1 460 d 0.9326 1.6667 3585	0.07	100.00
NEDP02002599.1 809766 810225 KolobokP-2_MiYe-LTDR 1 460 c 0.9348 1.5000 3637	0.03	100.00
NEDP02002634.1 25265 25724 KolobokP-2_MiYe-LTDR 1 460 d 0.9111 1.6957 3380	0.49	100.00
NEDP02002708.1 365080 365538 KolobokP-2_MiYe-LTDR 1 460 c 0.9304 1.8235 3548	0.08	100.00
NEDP02002733.1 929235 929694 KolobokP-2_MiYe-LTDR 1 460 d 0.9804 3.0000 3988	0.03	100.00
NEDP02002762.1 1357606 1358074 KolobokP-2_MiYe-LTDR 1 460 c 0.9481 1.5714 3694	0.02	100.00
NEDP02002817.1 128703 129162 KolobokP-2_MiYe-LTDR 1 460 c 0.9370 1.7059 3636	0.27	100.00
NEDP02002821.1 124400 124857 KolobokP-2_MiYe-LTDR 2 460 c 0.9130 1.7619 3361	0.33	99.78
NEDP02002871.1 469775 470235 KolobokP-2_MiYe-LTDR 1 460 c 0.9436 1.5625 3692	0.08	100.00
NEDP02002915.1 5352 5811 KolobokP-2_MiYe-LTDR 1 460 d 0.9196 1.8500 3469	0.18	100.00
NEDP02002949.1 25708 26152 KolobokP-2_MiYe-LTDR 1 460 d 0.9439 1.3333 3542	0.21	100.00
NEDP02002959.1 835054 835511 KolobokP-2_MiYe-LTDR 1 460 d 0.9241 2.0667 3422	0.04	100.00
NEDP02002967.1 158052 158502 KolobokP-2_MiYe-LTDR 1 460 d 0.9229 1.7778 3386	0.14	100.00
NEDP02002997.1 640552 641010 KolobokP-2_MiYe-LTDR 1 460 c 0.9457 1.5000 3714	0.06	100.00
NEDP02003013.1 56026 56485 KolobokP-2_MiYe-LTDR 1 460 d 0.9284 1.4091 3566	0.18	100.00
NEDP02003061.1 15099 15550 KolobokP-2_MiYe-LTDR 1 460 d 0.9317 1.7059 3485	0.80	100.00
NEDP02003088.1 1473672 1474132 KolobokP-2_MiYe-LTDR 1 460 c 0.9414 2.0000 3642	0.02	100.00
NEDP02003123.1 5233 5693 KolobokP-2_MiYe-LTDR 1 460 c 0.9241 2.5385 3430	3.09	100.00
NEDP02003160.1 131899 132358 KolobokP-2_MiYe-LTDR 1 460 c 0.9457 1.5625 3721	0.15	100.00
NEDP02003225.1 1160657 1161094 KolobokP-2_MiYe-LTDR 1 460 d 0.9385 1.4444 3420	0.03	100.00
NEDP02003345.1 2421522 2421971 KolobokP-2_MiYe-LTDR 1 460 c 0.9557 1.4615 3691	0.02	100.00
NEDP02003400.1 6509 6961 KolobokP-2_MiYe-LTDR 1 460 d 0.9189 1.6190 3385	5.99	100.00
NEDP02003514.1 66461 66904 KolobokP-2_MiYe-LTDR 1 460 c 0.9283 1.7647 3343	0.04	100.00
NEDP02003531.1 350062 350520 KolobokP-2_MiYe-LTDR 2 460 c 0.9325 1.8235 3570	0.06	99.78
NEDP02003536.1 43678 44109 KolobokP-2_MiYe-LTDR 1 460 d 0.9190 1.9412 3091	0.11	100.00
NEDP02003577.1 816539 816999 KolobokP-2_MiYe-LTDR 1 460 c 0.9414 1.4444 3691	0.05	100.00
NEDP02003643.1 61933 62368 KolobokP-2_MiYe-LTDR 1 460 d 0.9358 1.5294 3304	0.02	100.00
NEDP02003664.1 274613 275065 KolobokP-2_MiYe-LTDR 1 460 c 0.9383 1.6875 3559	0.12	100.00
NEDP02003668.1 242104 242565 KolobokP-2_MiYe-LTDR 1 459 c 0.9152 1.6818 3397	0.12	99.78
NEDP02003771.1 198087 198523 KolobokP-2_MiYe-LTDR 3 459 c 0.9362 1.5294 3364	0.09	99.35
NEDP02003776.1 17649 18108 KolobokP-2_MiYe-LTDR 1 460 c 0.9284 1.9375 3501	1.45	100.00
NEDP02003809.1 153636 154095 KolobokP-2_MiYe-LTDR 1 460 c 0.9478 1.8462 3713	0.20	100.00
NEDP02003892.1 724811 725270 KolobokP-2_MiYe-LTDR 1 460 c 0.9413 1.8000 3659	0.05	100.00
NEDP02003894.1 34680 35139 KolobokP-2_MiYe-LTDR 1 459 c 0.9217 1.5455 3478	0.40	99.78
NEDP02003918.1 394385 394852 KolobokP-2_MiYe-LTDR 1 460 d 0.9091 1.6667 3349	0.06	100.00
NEDP02003953.1 647343 647772 KolobokP-2_MiYe-LTDR 2 460 c 0.9304 1.5556 3219	0.05	99.78
NEDP02004063.1 3300613 3301071 KolobokP-2_MiYe-LTDR 1 460 c 0.9304 1.9375 3534	0.01	100.00
NEDP02004076.1 339856 340309 KolobokP-2_MiYe-LTDR 1 460 c 0.9254 1.7778 3445	0.03	100.00
NEDP02004132.1 308974 309409 KolobokP-2_MiYe-LTDR 1 460 d 0.9497 1.5000 3471	0.10	100.00
NEDP02004163.1 124010 124431 KolobokP-2_MiYe-LTDR 1 459 d 0.9065 2.2857 2807	0.29	99.78
NEDP02004198.1 773622 774082 KolobokP-2_MiYe-LTDR 1 460 d 0.9349 1.9333 3587	0.05	100.00
NEDP02004198.1 850603 851060 KolobokP-2_MiYe-LTDR 2 460 d 0.9216 1.9444 3448	0.05	99.78
NEDP02004198.1 931699 932154 KolobokP-2_MiYe-LTDR 1 460 d 0.9498 2.0000 3641	0.05	100.00
NEDP02004392.1 69652 72782 KolobokP-2_MiYe-I 1 3273 d 0.9064 1.8414 22138	4.10	100.00
NEDP02004476.1 460780 461238 KolobokP-2_MiYe-LTDR 1 460 d 0.9512 1.6667 3574	0.06	100.00
NEDP02004513.1 408399 408856 KolobokP-2_MiYe-LTDR 1 460 c 0.9262 2.4167 3402	0.03	100.00
NEDP02004513.1 1435133 1435565 KolobokP-2_MiYe-LTDR 1 460 c 0.9220 1.9333 3112	0.03	100.00
NEDP02004683.1 48532 48991 KolobokP-2_MiYe-LTDR 1 460 d 0.9565 1.4286 3823	0.48	100.00
NEDP02004683.1 50634 51093 KolobokP-2_MiYe-LTDR 1 460 d 0.9543 1.5000 3798	0.48	100.00
NEDP02004734.1 30636 31098 KolobokP-2_MiYe-LTDR 1 460 d 0.9158 2.3333 3341	0.11	100.00
NEDP02004752.1 555786 556247 KolobokP-2_MiYe-LTDR 1 460 c 0.9349 1.7059 3601	0.08	100.00
NEDP02004788.1 8253 8719 KolobokP-2_MiYe-LTDR 1 460 c 0.9264 1.7222 3473	0.10	100.00
NEDP02004801.1 74 437 KolobokP-2_MiYe-LTDR 1 460 d 0.9137 1.3158 2325	2.83	100.00
NEDP02004809.1 733374 733833 KolobokP-2_MiYe-LTDR 1 460 c 0.9348 1.7647 3608	0.03	100.00
NEDP02004809.1 855061 855520 KolobokP-2_MiYe-LTDR 1 460 c 0.9326 1.7222 3593	0.03	100.00
NEDP02004895.1 214270 214707 KolobokP-2_MiYe-LTDR 1 460 c 0.9329 1.7857 3139	0.12	100.00
NEDP02004914.1 35793 36252 KolobokP-2_MiYe-LTDR 1 460 d 0.9696 1.4000 3935	0.79	100.00
NEDP02004914.1 36253 39514 KolobokP-2_MiYe-I 1 3273 d 0.9772 1.9394 28327	5.63	100.00
NEDP02004914.1 39515 39973 KolobokP-2_MiYe-LTDR 1 460 d 0.9804 2.0000 3984	0.79	100.00
NEDP02004925.1 4049388 4049847 KolobokP-2_MiYe-LTDR 1 460 d 0.9783 1.2500 4013	0.01	100.00
NEDP02004990.1 124310 124768 KolobokP-2_MiYe-LTDR 1 460 c 0.9348 1.6111 3604	0.06	100.00
NEDP02004990.1 453376 453835 KolobokP-2_MiYe-LTDR 1 460 d 0.9326 1.6316 3609	0.06	100.00
NEDP02005024.1 976906 977367 KolobokP-2_MiYe-LTDR 1 460 d 0.9349 1.5556 3591	0.04	100.00
NEDP02005034.1 31193 31653 KolobokP-2_MiYe-LTDR 1 460 d 0.9154 1.7273 3429	0.12	100.00
NEDP02005103.1 34183 34627 KolobokP-2_MiYe-LTDR 1 459 c 0.9441 1.9167 3493	0.06	99.78
NEDP02005126.1 333912 334371 KolobokP-2_MiYe-LTDR 1 460 c 0.9348 1.7647 3609	0.09	100.00
NEDP02005138.1 842260 842726 KolobokP-2_MiYe-LTDR 1 460 d 0.9286 1.7647 3488	0.01	100.00
NEDP02005138.1 1197544 1198001 KolobokP-2_MiYe-LTDR 1 460 d 0.9913 1.0000 4085	0.01	100.00
NEDP02005201.1 302185 302644 KolobokP-2_MiYe-LTDR 1 460 d 0.9391 1.7500 3644	0.07	100.00
NEDP02005230.1 63882 64338 KolobokP-2_MiYe-LTDR 2 460 c 0.9367 1.4737 3616	0.29	99.78
NEDP02005262.1 757819 758270 KolobokP-2_MiYe-LTDR 1 460 d 0.9360 1.4737 3546	0.04	100.00
NEDP02005283.1 59635 60067 KolobokP-2_MiYe-LTDR 1 460 c 0.9356 2.1667 3261	0.07	100.00
NEDP02005297.1 74260 74713 KolobokP-2_MiYe-LTDR 1 460 d 0.9189 2.1250 3343	0.46	100.00
NEDP02005299.1 140563 141022 KolobokP-2_MiYe-LTDR 1 460 c 0.9891 1.6667 4088	0.27	100.00
NEDP02005345.1 20525 20980 KolobokP-2_MiYe-LTDR 1 460 d 0.9278 1.6842 3503	0.55	100.00
NEDP02005345.1 23708 24153 KolobokP-2_MiYe-LTDR 1 460 d 0.9353 1.5882 3452	0.54	100.00
NEDP02005373.1 921158 921615 KolobokP-2_MiYe-LTDR 1 460 c 0.9259 2.0625 3477	0.04	100.00
NEDP02005376.1 59552 60019 KolobokP-2_MiYe-LTDR 1 460 d 0.9741 2.0000 3877	0.04	100.00
NEDP02005376.1 60020 63300 KolobokP-2_MiYe-I 1 3273 d 0.9878 2.0000 28083	0.27	100.00
NEDP02005376.1 63301 63760 KolobokP-2_MiYe-LTDR 1 460 d 0.9935 1.0000 4136	0.04	100.00
NEDP02005386.1 2021395 2021849 KolobokP-2_MiYe-LTDR 1 460 c 0.9342 1.8667 3502	0.02	100.00
NEDP02005405.1 379782 380229 KolobokP-2_MiYe-LTDR 1 458 d 0.9335 1.6875 3446	0.08	99.57
NEDP02005415.1 878089 878546 KolobokP-2_MiYe-LTDR 1 460 c 0.9477 1.5333 3710	0.02	100.00
NEDP02005418.1 9260 9726 KolobokP-2_MiYe-LTDR 1 460 d 0.9264 1.7222 3473	0.30	100.00
NEDP02005419.1 317637 318094 KolobokP-2_MiYe-LTDR 1 460 c 0.9326 1.6111 3568	0.08	100.00
NEDP02005439.1 56235 56707 KolobokP-2_MiYe-LTDR 1 460 c 0.9043 1.6818 2879	0.12	100.00
NEDP02005446.1 164358 164816 KolobokP-2_MiYe-LTDR 1 460 d 0.9219 1.9412 3435	0.08	100.00
NEDP02005450.1 133618 134074 KolobokP-2_MiYe-LTDR 1 460 d 0.9273 1.6471 3362	0.28	100.00
NEDP02005480.1 86493 86951 KolobokP-2_MiYe-LTDR 1 460 c 0.9370 1.7500 3614	0.09	100.00
NEDP02005499.1 124543 124991 KolobokP-2_MiYe-LTDR 1 460 c 0.9176 1.5455 3297	0.20	100.00
NEDP02005499.1 126619 127068 KolobokP-2_MiYe-LTDR 1 460 c 0.9181 1.7500 3341	0.20	100.00
NEDP02005507.1 568715 569139 KolobokP-2_MiYe-LTDR 1 460 d 0.9178 1.6667 2963	0.05	100.00
NEDP02005509.1 63373 63831 KolobokP-2_MiYe-LTDR 1 460 c 0.9261 1.7368 3515	0.05	100.00
NEDP02005511.1 584958 585417 KolobokP-2_MiYe-LTDR 1 460 d 0.9500 1.3529 3778	0.08	100.00
NEDP02005511.1 587113 587561 KolobokP-2_MiYe-LTDR 1 460 d 0.9533 1.3333 3663	0.07	100.00
NEDP02005540.1 125091 125542 KolobokP-2_MiYe-LTDR 1 460 c 0.9227 1.8824 3339	0.10	100.00
NEDP02005564.1 314789 315250 KolobokP-2_MiYe-LTDR 1 460 d 0.9069 1.9048 3304	0.04	100.00
NEDP02005566.1 61490 61956 KolobokP-2_MiYe-LTDR 1 460 c 0.9286 1.7647 3488	0.07	100.00
NEDP02005569.1 558699 559158 KolobokP-2_MiYe-LTDR 1 460 d 0.9391 1.4737 3676	0.01	100.00
NEDP02005574.1 1087305 1087689 KolobokP-2_MiYe-LTDR 1 460 d 0.9332 2.0000 2658	0.02	100.00
NEDP02005575.1 1521310 1521769 KolobokP-2_MiYe-LTDR 1 460 d 0.9478 1.8462 3714	0.01	100.00
NEDP02005581.1 331555 332014 KolobokP-2_MiYe-LTDR 1 460 d 0.9587 1.3571 3848	0.06	100.00
NEDP02005583.1 909644 910093 KolobokP-2_MiYe-LTDR 1 460 c 0.9229 2.8182 3299	0.03	100.00
NEDP02005591.1 1066209 1066667 KolobokP-2_MiYe-LTDR 1 460 c 0.9261 1.7368 3516	0.03	100.00
NEDP02005591.1 1571957 1572415 KolobokP-2_MiYe-LTDR 1 460 c 0.9370 1.6875 3594	0.03	100.00
NEDP02005595.1 483256 483715 KolobokP-2_MiYe-LTDR 1 460 d 0.9500 1.6429 3748	0.02	100.00
NEDP02005595.1 931857 932316 KolobokP-2_MiYe-LTDR 1 460 c 0.9089 1.9048 3332	0.02	100.00
NEDP02005595.1 998304 998764 KolobokP-2_MiYe-LTDR 1 460 c 0.9089 1.7083 3376	0.02	100.00
NEDP02064512.1 96 559 KolobokP-2_MiYe-LTDR 1 460 d 0.9370 1.5625 3540	79.18	100.00
NEDP02076198.1 7126 7575 KolobokP-2_MiYe-LTDR 1 460 d 0.9248 1.7778 3389	5.00	100.00
NEDP02076613.1 143086 143545 KolobokP-2_MiYe-LTDR 1 460 d 0.9371 1.5882 3622	0.30	100.00
NEDP02076628.1 187043 187474 KolobokP-2_MiYe-LTDR 1 460 c 0.9446 1.4375 3371	0.23	100.00
NEDP02076635.1 132605 133064 KolobokP-2_MiYe-LTDR 1 460 c 0.9283 1.5000 3581	0.23	100.00
NEDP02076641.1 27495 27953 KolobokP-2_MiYe-LTDR 1 460 d 0.9348 1.6111 3604	0.21	100.00
NEDP02076647.1 30770 31230 KolobokP-2_MiYe-LTDR 1 460 c 0.9458 1.5000 3715	0.21	100.00
NEDP02076673.1 205498 205942 KolobokP-2_MiYe-LTDR 1 460 d 0.9287 1.9286 3317	0.15	100.00
NEDP02076689.1 8743 9192 KolobokP-2_MiYe-LTDR 1 459 c 0.9202 1.8421 3351	0.11	99.78
NEDP02076701.1 459334 459793 KolobokP-2_MiYe-LTDR 1 460 c 0.9783 1.6667 3995	0.09	100.00
NEDP02076708.1 91372 91832 KolobokP-2_MiYe-LTDR 1 460 d 0.9306 1.5000 3570	0.08	100.00
NEDP02076709.1 44601 45060 KolobokP-2_MiYe-LTDR 1 460 d 0.9543 1.4000 3808	0.08	100.00
NEDP02076709.1 444593 445052 KolobokP-2_MiYe-LTDR 1 460 d 0.9565 1.4286 3825	0.08	100.00
NEDP02076709.1 446695 447154 KolobokP-2_MiYe-LTDR 1 460 d 0.9457 1.5625 3723	0.08	100.00
NEDP02076721.1 369833 370292 KolobokP-2_MiYe-LTDR 1 460 d 0.9283 1.6500 3563	0.07	100.00
NEDP02076735.1 853673 854122 KolobokP-2_MiYe-LTDR 1 460 c 0.9183 2.2667 3283	0.05	100.00
NEDP02076738.1 248996 249454 KolobokP-2_MiYe-LTDR 1 460 c 0.9283 1.7778 3527	0.05	100.00
NEDP02076738.1 606651 607107 KolobokP-2_MiYe-LTDR 1 460 c 0.9192 2.7692 3355	0.05	100.00
NEDP02076738.1 773504 773962 KolobokP-2_MiYe-LTDR 1 460 c 0.9609 2.1250 3804	0.05	100.00
NEDP02076738.1 922719 923172 KolobokP-2_MiYe-LTDR 1 458 d 0.9254 1.8824 3442	0.05	99.57
NEDP02076745.1 456627 457081 KolobokP-2_MiYe-LTDR 1 460 d 0.9278 2.7273 3401	0.04	100.00
NEDP02076745.1 469966 470430 KolobokP-2_MiYe-LTDR 1 460 d 0.9631 5.0000 3758	0.04	100.00
NEDP02076745.1 610210 610659 KolobokP-2_MiYe-LTDR 1 460 c 0.9335 1.9333 3455	0.04	100.00
NEDP02076748.1 62932 63365 KolobokP-2_MiYe-LTDR 1 460 d 0.9266 2.0000 3183	0.03	100.00
NEDP02076748.1 523838 524281 KolobokP-2_MiYe-LTDR 1 460 d 0.9101 1.6818 3174	0.03	100.00
Pinna nobilis
KolobokP-1DR_PiNo
JACSZP010001330.1 3795 4247 KolobokP-1DR_PiNo-LTDR 1 448 c 0.9438 1.9167 3506	7.55	100.00
JACSZP010001670.1 8222 8668 KolobokP-1DR_PiNo-LTDR 1 448 d 0.9531 1.9000 3667	4.20	100.00
JACSZP010002507.1 2678 3125 KolobokP-1DR_PiNo-LTDR 1 448 c 0.9286 1.6000 3528	2.51	100.00
JACSZP010003814.1 1306 1728 KolobokP-1DR_PiNo-LTDR 1 448 c 0.9363 2.0000 3241	3.39	100.00
JACSZP010003839.1 1692 2138 KolobokP-1DR_PiNo-LTDR 1 448 c 0.9397 1.8571 3571	2.58	100.00
JACSZP010004304.1 4876 5294 KolobokP-1DR_PiNo-LTDR 1 448 d 0.9382 2.4000 3194	1.96	100.00
JACSZP010004305.1 1065 1480 KolobokP-1DR_PiNo-LTDR 1 448 c 0.9479 2.2857 3271	6.34	100.00
JACSZP010004926.1 504 955 KolobokP-1DR_PiNo-LTDR 1 448 c 0.9220 2.1429 3310	4.20	100.00
JACSZP010005522.1 2857 3298 KolobokP-1DR_PiNo-LTDR 1 447 c 0.9234 2.0000 3317	6.12	99.78
JACSZP010005522.1 3686 4133 KolobokP-1DR_PiNo-LTDR 1 448 d 0.9777 2.5000 3913	6.20	100.00
JACSZP010006033.1 1094 1542 KolobokP-1DR_PiNo-LTDR 1 448 c 0.9532 1.8182 3704	5.33	100.00
JACSZP010008265.1 10244 10684 KolobokP-1DR_PiNo-LTDR 1 448 c 0.9140 1.8500 3283	2.48	100.00
JACSZP010008759.1 5005 5439 KolobokP-1DR_PiNo-LTDR 3 448 c 0.9358 2.2500 3374	5.60	99.55
JACSZP010009455.1 2878 3321 KolobokP-1DR_PiNo-LTDR 1 448 c 0.9303 1.7647 3469	7.44	100.00
JACSZP010009710.1 13709 14159 KolobokP-1DR_PiNo-LTDR 1 448 c 0.9200 1.7368 3389	1.21	100.00
JACSZP010010041.1 17252 17698 KolobokP-1DR_PiNo-LTDR 1 448 d 0.9643 1.3636 3816	2.14	100.00
JACSZP010010642.1 2957 3404 KolobokP-1DR_PiNo-LTDR 1 448 c 0.9933 1.0000 4076	2.48	100.00
JACSZP010011334.1 32864 33281 KolobokP-1DR_PiNo-LTDR 1 448 c 0.9452 1.9091 3271	0.66	100.00
JACSZP010011603.1 2875 3329 KolobokP-1DR_PiNo-LTDR 1 448 d 0.9126 2.1176 3201	1.51	100.00
JACSZP010012833.1 4658 5067 KolobokP-1DR_PiNo-LTDR 3 448 c 0.9369 1.7143 3111	2.24	99.55
JACSZP010013107.1 2914 3324 KolobokP-1DR_PiNo-LTDR 1 448 d 0.9360 2.5000 2921	4.14	100.00
JACSZP010013499.1 6931 7375 KolobokP-1DR_PiNo-LTDR 1 448 c 0.9305 1.7500 3435	2.56	100.00
JACSZP010014335.1 507 942 KolobokP-1DR_PiNo-LTDR 1 448 c 0.9180 2.0667 3191	7.67	100.00
JACSZP010014384.1 12982 13425 KolobokP-1DR_PiNo-LTDR 1 447 c 0.9350 2.0769 3485	1.71	99.78
JACSZP010015123.1 16978 17430 KolobokP-1DR_PiNo-LTDR 1 448 c 0.9243 2.3571 3397	2.12	100.00
JACSZP010016318.1 2653 3100 KolobokP-1DR_PiNo-LTDR 1 448 d 0.9152 2.1111 3359	5.78	100.00
JACSZP010016419.1 7970 8424 KolobokP-1DR_PiNo-LTDR 1 448 c 0.9489 1.6667 3625	3.43	100.00
JACSZP010016463.1 1013 1376 KolobokP-1DR_PiNo-LTDR 1 448 d 0.9151 3.7500 2480	4.87	100.00
JACSZP010016924.1 5191 5622 KolobokP-1DR_PiNo-LTDR 1 448 c 0.9538 3.1667 3464	2.89	100.00
JACSZP010017836.1 4603 5049 KolobokP-1DR_PiNo-LTDR 2 448 d 0.9664 1.8750 3816	7.53	99.78
JACSZP010017917.1 4113 4560 KolobokP-1DR_PiNo-LTDR 1 448 d 0.9554 1.5385 3756	3.77	100.00
JACSZP010018290.1 1989 2438 KolobokP-1DR_PiNo-LTDR 1 448 d 0.9157 1.7778 3300	8.57	100.00
JACSZP010018796.1 281 728 KolobokP-1DR_PiNo-LTDR 1 448 c 0.9353 1.8125 3556	4.67	100.00
JACSZP010019216.1 9081 9527 KolobokP-1DR_PiNo-LTDR 1 448 d 0.9308 2.1429 3478	4.30	100.00
JACSZP010019333.1 23157 23592 KolobokP-1DR_PiNo-LTDR 1 448 d 0.9157 2.0000 3224	1.63	100.00
JACSZP010019495.1 17331 17770 KolobokP-1DR_PiNo-LTDR 1 447 c 0.9048 1.8095 3131	2.27	99.78
JACSZP010019578.1 1082 1503 KolobokP-1DR_PiNo-LTDR 1 448 d 0.9076 2.4286 2870	18.94	100.00
JACSZP010019596.1 1477 1864 KolobokP-1DR_PiNo-LTDR 1 448 d 0.9769 1.6000 3149	9.80	100.00
JACSZP010019807.1 1165 1623 KolobokP-1DR_PiNo-LTDR 1 448 c 0.9202 2.1333 3322	19.52	100.00
JACSZP010020086.1 4825 5250 KolobokP-1DR_PiNo-LTDR 1 448 d 0.9089 1.6818 3075	3.69	100.00
JACSZP010020916.1 1603 2047 KolobokP-1DR_PiNo-LTDR 1 445 d 0.9843 1.7500 3955	20.39	99.33
JACSZP010021199.1 19172 19628 KolobokP-1DR_PiNo-LTDR 1 448 c 0.9510 1.4286 3658	1.60	100.00
JACSZP010021199.1 20508 20961 KolobokP-1DR_PiNo-LTDR 1 448 c 0.9133 2.4000 3263	1.59	100.00
JACSZP010021380.1 3100 3553 KolobokP-1DR_PiNo-LTDR 1 448 c 0.9400 2.1818 3520	7.61	100.00
JACSZP010021753.1 1351 1798 KolobokP-1DR_PiNo-LTDR 1 448 c 0.9598 1.6364 3779	12.33	100.00
JACSZP010021933.1 4752 5183 KolobokP-1DR_PiNo-LTDR 1 448 d 0.9309 1.6471 3337	3.84	100.00
JACSZP010022242.1 8838 9285 KolobokP-1DR_PiNo-LTDR 1 448 d 0.9710 1.8571 3865	2.62	100.00
JACSZP010022649.1 2286 2732 KolobokP-1DR_PiNo-LTDR 1 448 c 0.9420 3.5714 3532	8.38	100.00
JACSZP010022710.1 4347 4790 KolobokP-1DR_PiNo-LTDR 1 448 d 0.9372 2.0000 3508	5.35	100.00
JACSZP010022952.1 16203 16635 KolobokP-1DR_PiNo-LTDR 1 448 c 0.9443 1.5833 3335	1.34	100.00
JACSZP010023326.1 7002 7447 KolobokP-1DR_PiNo-LTDR 1 448 d 0.9329 1.8125 3510	5.72	100.00
JACSZP010023327.1 4283 4729 KolobokP-1DR_PiNo-LTDR 1 447 d 0.9351 1.5263 3576	8.80	99.78
JACSZP010023328.1 1624 2055 KolobokP-1DR_PiNo-LTDR 1 448 d 0.9197 1.9375 3212	9.90	100.00
JACSZP010023784.1 5353 5803 KolobokP-1DR_PiNo-LTDR 1 448 c 0.9213 2.0000 3260	6.76	100.00
JACSZP010024732.1 469 927 KolobokP-1DR_PiNo-LTDR 1 448 c 0.9444 1.7692 3587	8.77	100.00
JACSZP010025594.1 4394 4846 KolobokP-1DR_PiNo-LTDR 1 448 c 0.9220 2.4286 3374	7.51	100.00
JACSZP010025716.1 1735 2184 KolobokP-1DR_PiNo-LTDR 1 448 d 0.9508 2.5000 3595	11.31	100.00
JACSZP010025905.1 2778 3226 KolobokP-1DR_PiNo-LTDR 1 448 c 0.9354 1.8667 3543	4.80	100.00
JACSZP010026085.1 1233 1683 KolobokP-1DR_PiNo-LTDR 1 448 c 0.9533 1.9000 3686	4.25	100.00
JACSZP010026902.1 3949 4396 KolobokP-1DR_PiNo-LTDR 1 448 d 0.9464 2.1818 3631	2.60	100.00
JACSZP010026964.1 4430 4870 KolobokP-1DR_PiNo-LTDR 1 448 d 0.9436 1.9167 3530	2.63	100.00
JACSZP010027092.1 5640 6079 KolobokP-1DR_PiNo-LTDR 1 448 d 0.9391 3.0000 3432	1.68	100.00
JACSZP010027174.1 14560 14934 KolobokP-1DR_PiNo-LTDR 1 448 d 0.9259 1.7857 2592	2.31	100.00
JACSZP010027219.1 605 1053 KolobokP-1DR_PiNo-LTDR 1 448 c 0.9287 1.7222 3502	9.79	100.00
JACSZP010028822.1 1916 2340 KolobokP-1DR_PiNo-LTDR 1 448 c 0.9766 1.7500 3603	16.74	100.00
JACSZP010030872.1 3170 3617 KolobokP-1DR_PiNo-LTDR 1 447 c 0.9397 1.4375 3546	4.61	99.78
JACSZP010032486.1 521 968 KolobokP-1DR_PiNo-LTDR 1 448 c 0.9220 1.5714 3441	10.78	100.00
JACSZP010032999.1 4477 4917 KolobokP-1DR_PiNo-LTDR 1 448 d 0.9367 1.6875 3499	5.13	100.00
JACSZP010033608.1 6988 7435 KolobokP-1DR_PiNo-LTDR 1 448 c 0.9397 1.5882 3616	5.55	100.00
JACSZP010033911.1 8264 8708 KolobokP-1DR_PiNo-LTDR 3 448 d 0.9350 2.0000 3501	2.98	99.55
JACSZP010033997.1 3653 4103 KolobokP-1DR_PiNo-LTDR 1 448 d 0.9444 1.6429 3626	6.37	100.00
JACSZP010034062.1 1368 1815 KolobokP-1DR_PiNo-LTDR 1 448 d 0.9710 1.6250 3877	15.01	100.00
JACSZP010034327.1 5804 6251 KolobokP-1DR_PiNo-LTDR 1 448 d 0.9375 1.8667 3575	2.09	100.00
JACSZP010034741.1 1380 1830 KolobokP-1DR_PiNo-LTDR 1 448 d 0.9356 1.9286 3528	16.64	100.00
JACSZP010035266.1 6046 6493 KolobokP-1DR_PiNo-LTDR 1 447 d 0.9464 1.7692 3640	2.62	99.78
JACSZP010036093.1 861 1302 KolobokP-1DR_PiNo-LTDR 1 448 d 0.9347 2.4545 3433	5.16	100.00
JACSZP010036111.1 1116 1545 KolobokP-1DR_PiNo-LTDR 1 448 c 0.9097 1.9444 3066	4.17	100.00
JACSZP010036493.1 3836 4231 KolobokP-1DR_PiNo-LTDR 1 448 d 0.9270 1.6471 2917	5.10	100.00
JACSZP010036536.1 88 534 KolobokP-1DR_PiNo-LTDR 1 448 d 0.9300 1.6471 3383	8.51	100.00
JACSZP010036537.1 587 1037 KolobokP-1DR_PiNo-LTDR 1 448 c 0.9483 1.9000 3520	9.68	100.00
JACSZP010036731.1 768 1218 KolobokP-1DR_PiNo-LTDR 1 448 d 0.9530 1.3571 3674	6.92	100.00
JACSZP010036825.1 5581 6028 KolobokP-1DR_PiNo-LTDR 1 448 d 0.9933 1.5000 4066	6.14	100.00
JACSZP010037106.1 1465 1915 KolobokP-1DR_PiNo-LTDR 1 448 c 0.9511 2.0000 3659	8.08	100.00
JACSZP010037126.1 2130 2567 KolobokP-1DR_PiNo-LTDR 1 448 c 0.9224 1.8750 3242	11.81	100.00
JACSZP010037845.1 1022 1439 KolobokP-1DR_PiNo-LTDR 1 448 d 0.9258 2.2500 3002	13.38	100.00
JACSZP010038777.1 1062 1506 KolobokP-1DR_PiNo-LTDR 1 448 d 0.9140 1.7368 3183	20.83	100.00
JACSZP010038980.1 8848 9294 KolobokP-1DR_PiNo-LTDR 1 448 c 0.9399 1.7692 3532	3.93	100.00
JACSZP010039623.1 80 522 KolobokP-1DR_PiNo-LTDR 1 448 c 0.9144 2.1765 3282	14.92	100.00
JACSZP010039885.1 6520 6943 KolobokP-1DR_PiNo-LTDR 1 448 c 0.9155 2.4286 3093	4.32	100.00
JACSZP010039930.1 2193 2560 KolobokP-1DR_PiNo-LTDR 1 448 d 0.9351 2.0000 2618	12.64	100.00
JACSZP010040016.1 2380 2821 KolobokP-1DR_PiNo-LTDR 1 448 c 0.9257 1.5500 3418	13.19	100.00
JACSZP010040170.1 6241 6709 KolobokP-1DR_PiNo-LTDR 1 448 d 0.9313 1.6000 3359	5.27	100.00
JACSZP010040554.1 3898 4341 KolobokP-1DR_PiNo-LTDR 1 444 c 0.9101 1.6818 3271	5.94	99.11
JACSZP010041063.1 237 584 KolobokP-1DR_PiNo-LTDR 3 448 d 0.9571 1.8571 2523	4.32	99.55
JACSZP010041277.1 3832 4221 KolobokP-1DR_PiNo-LTDR 1 448 c 0.9141 1.8667 2520	8.02	100.00
JACSZP010041389.1 3695 4136 KolobokP-1DR_PiNo-LTDR 1 448 d 0.9283 2.0000 3382	8.64	100.00
JACSZP010041407.1 1595 2057 KolobokP-1DR_PiNo-LTDR 1 448 d 0.9710 2.0000 3797	11.05	100.00
JACSZP010041469.1 3698 4146 KolobokP-1DR_PiNo-LTDR 1 448 c 0.9555 1.4615 3747	6.53	100.00
JACSZP010043186.1 4026 4472 KolobokP-1DR_PiNo-LTDR 1 448 d 0.9531 1.6667 3708	7.73	100.00
JACSZP010044108.1 4985 5422 KolobokP-1DR_PiNo-LTDR 1 448 d 0.9297 2.0000 3356	6.58	100.00
JACSZP010044150.1 3810 4194 KolobokP-1DR_PiNo-LTDR 1 448 d 0.9664 1.5714 3012	7.63	100.00
JACSZP010044449.1 445 891 KolobokP-1DR_PiNo-LTDR 1 448 c 0.9554 1.7273 3717	13.14	100.00
JACSZP010044937.1 6400 6823 KolobokP-1DR_PiNo-LTDR 1 448 d 0.9647 2.3333 3529	5.09	100.00
JACSZP010044956.1 10544 11006 KolobokP-1DR_PiNo-LTDR 2 448 d 0.9219 2.1333 3296	2.80	99.78
JACSZP010045245.1 1406 1851 KolobokP-1DR_PiNo-LTDR 1 447 d 0.9396 2.0000 3553	3.85	99.78
JACSZP010046606.1 251 698 KolobokP-1DR_PiNo-LTDR 1 448 d 0.9399 1.9231 3558	7.32	100.00
JACSZP010047434.1 2897 3337 KolobokP-1DR_PiNo-LTDR 1 448 d 0.9243 1.6667 3247	8.20	100.00
JACSZP010047573.1 13778 14223 KolobokP-1DR_PiNo-LTDR 1 448 d 0.9576 1.7000 3723	2.63	100.00
JACSZP010048290.1 2325 2778 KolobokP-1DR_PiNo-LTDR 1 448 c 0.9510 1.6154 3679	6.86	100.00
JACSZP010048291.1 7419 7866 KolobokP-1DR_PiNo-LTDR 1 448 c 0.9509 1.6923 3702	5.22	100.00
JACSZP010048292.1 730 1183 KolobokP-1DR_PiNo-LTDR 1 448 c 0.9332 1.4000 3533	17.18	100.00
JACSZP010050151.1 5351 5795 KolobokP-1DR_PiNo-LTDR 1 448 c 0.9664 2.4000 3744	6.59	100.00
JACSZP010050650.1 5089 5535 KolobokP-1DR_PiNo-LTDR 1 448 c 0.9196 1.7500 3402	5.25	100.00
JACSZP010050919.1 1116 1562 KolobokP-1DR_PiNo-LTDR 1 448 d 0.9265 1.7647 3442	14.47	100.00
JACSZP010050971.1 5501 5937 KolobokP-1DR_PiNo-LTDR 1 448 d 0.9613 3.7500 3602	6.75	100.00
JACSZP010052814.1 9492 9939 KolobokP-1DR_PiNo-LTDR 1 448 d 0.9531 1.5000 3735	3.53	100.00
JACSZP010053103.1 632 1046 KolobokP-1DR_PiNo-LTDR 1 448 c 0.9496 2.3333 3162	7.28	100.00
JACSZP010053105.1 3302 3749 KolobokP-1DR_PiNo-LTDR 2 448 d 0.9369 1.6250 3482	10.93	99.78
JACSZP010053215.1 264 710 KolobokP-1DR_PiNo-LTDR 1 448 c 0.9799 2.6667 3913	17.68	100.00
JACSZP010053689.1 1078 1521 KolobokP-1DR_PiNo-LTDR 1 448 d 0.9575 1.7778 3691	10.26	100.00
JACSZP010054279.1 1415 1864 KolobokP-1DR_PiNo-LTDR 1 448 c 0.9333 1.6471 3530	5.52	100.00
JACSZP010055938.1 1465 1912 KolobokP-1DR_PiNo-LTDR 1 448 d 0.9598 2.0000 3763	13.24	100.00
JACSZP010055938.1 2787 3232 KolobokP-1DR_PiNo-LTDR 1 448 d 0.9286 2.0000 3452	13.18	100.00
JACSZP010056062.1 1985 2419 KolobokP-1DR_PiNo-LTDR 1 448 c 0.9245 2.5000 3236	13.87	100.00
JACSZP010056373.1 1368 1812 KolobokP-1DR_PiNo-LTDR 1 447 d 0.9306 1.4737 3484	6.24	99.78
JACSZP010057399.1 1180 1627 KolobokP-1DR_PiNo-LTDR 1 448 d 0.9330 1.7647 3540	11.32	100.00
JACSZP010058166.1 644 1091 KolobokP-1DR_PiNo-LTDR 1 448 d 0.9933 1.5000 4066	16.23	100.00
JACSZP010058236.1 1323 1770 KolobokP-1DR_PiNo-LTDR 1 448 d 0.9353 1.6111 3581	9.45	100.00
JACSZP010059371.1 5665 6108 KolobokP-1DR_PiNo-LTDR 1 448 c 0.9241 2.0000 3374	5.91	100.00
JACSZP010059419.1 3960 4411 KolobokP-1DR_PiNo-LTDR 1 448 c 0.9198 2.2000 3328	6.66	100.00
JACSZP010059774.1 1049 1493 KolobokP-1DR_PiNo-LTDR 1 448 d 0.9238 1.8333 3417	7.94	100.00
JACSZP010060291.1 111 536 KolobokP-1DR_PiNo-LTDR 1 448 d 0.9274 2.3333 3144	15.32	100.00
JACSZP010060292.1 111 535 KolobokP-1DR_PiNo-LTDR 1 448 d 0.9344 1.8462 3215	15.03	100.00
JACSZP010060826.1 1347 1804 KolobokP-1DR_PiNo-LTDR 1 448 c 0.9311 2.1538 3427	10.92	100.00
JACSZP010061544.1 1066 1513 KolobokP-1DR_PiNo-LTDR 1 448 d 0.9375 1.8667 3574	20.27	100.00
JACSZP010062020.1 1656 2029 KolobokP-1DR_PiNo-LTDR 1 447 c 0.9440 1.7273 2767	14.66	99.78
JACSZP010062047.1 3192 3639 KolobokP-1DR_PiNo-LTDR 1 448 c 0.9710 1.4444 3886	6.89	100.00
JACSZP010063186.1 593 1021 KolobokP-1DR_PiNo-LTDR 1 448 c 0.9087 2.2667 2934	13.41	100.00
JACSZP010063186.1 1834 2273 KolobokP-1DR_PiNo-LTDR 1 448 c 0.9140 2.0667 2973	13.76	100.00
JACSZP010063343.1 44 491 KolobokP-1DR_PiNo-LTDR 1 448 d 0.9554 1.6667 3741	6.82	100.00
JACSZP010063751.1 8722 9164 KolobokP-1DR_PiNo-LTDR 1 448 c 0.9347 1.8571 3439	3.55	100.00
JACSZP010064967.1 2476 2924 KolobokP-1DR_PiNo-LTDR 1 448 c 0.9310 2.0000 3494	10.00	100.00
JACSZP010065143.1 2391 2848 KolobokP-1DR_PiNo-LTDR 1 448 c 0.9467 1.6154 3599	10.42	100.00
JACSZP010065173.1 760 1198 KolobokP-1DR_PiNo-LTDR 2 448 c 0.9297 1.7059 3401	17.04	99.78
JACSZP010065194.1 844 1283 KolobokP-1DR_PiNo-LTDR 1 448 d 0.9367 1.5294 3495	21.86	100.00
JACSZP010065701.1 3164 3609 KolobokP-1DR_PiNo-LTDR 1 446 d 0.9686 2.3333 3811	12.00	99.55
JACSZP010065908.1 3152 3591 KolobokP-1DR_PiNo-LTDR 1 448 c 0.9093 2.0000 3145	7.52	100.00
JACSZP010068909.1 2138 2582 KolobokP-1DR_PiNo-LTDR 1 448 c 0.9263 1.5789 3447	8.93	100.00
JACSZP010070921.1 2772 3194 KolobokP-1DR_PiNo-LTDR 1 448 c 0.9222 2.1333 3112	7.87	100.00
JACSZP010072052.1 2354 2815 KolobokP-1DR_PiNo-LTDR 1 448 c 0.9297 2.7778 3166	16.12	100.00
JACSZP010073239.1 789 1237 KolobokP-1DR_PiNo-LTDR 1 448 c 0.9421 1.5625 3630	19.17	100.00
JACSZP010074963.1 1439 1891 KolobokP-1DR_PiNo-LTDR 1 448 d 0.9710 2.0000 3836	16.56	100.00
JACSZP010075186.1 5261 5671 KolobokP-1DR_PiNo-LTDR 1 448 d 0.9249 1.8667 2995	5.00	100.00
JACSZP010075187.1 2216 2660 KolobokP-1DR_PiNo-LTDR 3 447 d 0.9146 2.3750 3301	10.10	99.33
JACSZP010075297.1 1751 2159 KolobokP-1DR_PiNo-LTDR 1 448 d 0.9366 2.3000 3049	8.06	100.00
JACSZP010075535.1 235 662 KolobokP-1DR_PiNo-LTDR 1 448 c 0.9790 2.6667 3656	18.89	100.00
JACSZP010075816.1 393 830 KolobokP-1DR_PiNo-LTDR 2 448 c 0.9341 2.2500 3393	21.86	99.78
JACSZP010076273.1 1766 2211 KolobokP-1DR_PiNo-LTDR 1 448 c 0.9038 1.5769 3263	12.00	100.00
JACSZP010076773.1 3507 3933 KolobokP-1DR_PiNo-LTDR 1 445 d 0.9002 1.5217 2942	7.40	99.33
JACSZP010078285.1 6097 6543 KolobokP-1DR_PiNo-LTDR 1 448 d 0.9554 2.1111 3701	5.68	100.00
JACSZP010078648.1 4923 5315 KolobokP-1DR_PiNo-LTDR 1 448 c 0.9518 2.0000 3053	5.24	100.00
JACSZP010079456.1 360 799 KolobokP-1DR_PiNo-LTDR 1 448 c 0.9231 2.2857 3315	19.21	100.00
JACSZP010079867.1 196 641 KolobokP-1DR_PiNo-LTDR 1 448 d 0.9776 1.5000 3906	18.58	100.00
JACSZP010081203.1 2210 2650 KolobokP-1DR_PiNo-LTDR 3 448 d 0.9187 1.7895 3330	10.06	99.55
JACSZP010082105.1 91 538 KolobokP-1DR_PiNo-LTDR 1 448 c 0.9888 2.5000 4017	19.88	100.00
JACSZP010083056.1 2812 3224 KolobokP-1DR_PiNo-LTDR 1 448 d 0.9031 2.0000 2784	8.65	100.00
JACSZP010083163.1 834 1281 KolobokP-1DR_PiNo-LTDR 1 448 d 0.9732 1.5000 3901	10.25	100.00
JACSZP010083495.1 2101 2495 KolobokP-1DR_PiNo-LTDR 1 448 d 0.9246 1.9286 2855	11.71	100.00
JACSZP010084193.1 2337 2779 KolobokP-1DR_PiNo-LTDR 2 448 d 0.9093 2.3125 3146	9.02	99.78
JACSZP010084278.1 949 1324 KolobokP-1DR_PiNo-LTDR 1 448 c 0.9019 6.0000 2689	3.86	100.00
JACSZP010084467.1 5590 6037 KolobokP-1DR_PiNo-LTDR 1 448 c 0.9911 2.0000 4040	6.80	100.00
JACSZP010084627.1 1487 1921 KolobokP-1DR_PiNo-LTDR 1 448 d 0.9201 2.0000 3246	15.77	100.00
JACSZP010087881.1 1094 1535 KolobokP-1DR_PiNo-LTDR 1 448 c 0.9038 1.6818 3171	11.14	100.00
JACSZP010093124.1 2946 3391 KolobokP-1DR_PiNo-LTDR 1 448 d 0.9463 2.0909 3609	10.42	100.00
JACSZP010094467.1 188 634 KolobokP-1DR_PiNo-LTDR 1 448 d 0.9397 1.8571 3575	13.94	100.00
Mytilus galloprovincialis
KolobokP-1_MyGa
UYJE01000048.1 48462 48915 KolobokP-1_MyGa-LTDR 1 456 c 0.9716 9.0000 3775	0.19	100.00
UYJE01000048.1 50664 51118 KolobokP-1_MyGa-LTDR 1 456 c 0.9759 8.0000 3836	0.19	100.00
UYJE01000093.1 177778 178229 KolobokP-1_MyGa-LTDR 1 456 c 0.9627 3.2500 3698	0.10	100.00
UYJE01000221.1 45742 46195 KolobokP-1_MyGa-LTDR 1 456 d 0.9759 4.5000 3848	0.17	100.00
UYJE01000221.1 47946 48399 KolobokP-1_MyGa-LTDR 1 456 d 0.9759 4.5000 3848	0.17	100.00
UYJE01000269.1 11105 11557 KolobokP-1_MyGa-LTDR 1 455 c 0.9758 9.0000 3828	0.41	99.78
UYJE01000269.1 13312 13766 KolobokP-1_MyGa-LTDR 1 456 c 0.9781 9.0000 3878	0.41	100.00
UYJE01000639.1 64540 64982 KolobokP-1_MyGa-LTDR 1 456 c 0.9707 1.2500 3658	0.21	100.00
UYJE01000641.1 184369 184825 KolobokP-1_MyGa-LTDR 2 456 c 0.9417 1.8333 3376	0.20	99.78
UYJE01000730.1 3111 3557 KolobokP-1_MyGa-LTDR 1 456 c 0.9541 1.6000 3506	0.32	100.00
UYJE01000730.1 8335 8789 KolobokP-1_MyGa-LTDR 1 456 c 0.9825 1.7500 3956	0.33	100.00
UYJE01000730.1 8790 13004 KolobokP-1_MyGa-I 1 4216 c 0.9905 2.0000 36618	3.06	100.00
UYJE01000730.1 13005 13459 KolobokP-1_MyGa-LTDR 1 456 c 0.9825 1.7500 3957	0.33	100.00
UYJE01001079.1 101938 102391 KolobokP-1_MyGa-LTDR 2 456 d 0.9758 3.3333 3863	0.37	99.78
UYJE01001213.1 3755 4208 KolobokP-1_MyGa-LTDR 1 456 c 0.9715 5.5000 3799	1.48	100.00
UYJE01001213.1 5961 6415 KolobokP-1_MyGa-LTDR 1 456 c 0.9781 9.0000 3878	1.48	100.00
UYJE01001231.1 157584 158000 KolobokP-1_MyGa-LTDR 1 455 d 0.9570 2.1429 3229	0.19	99.78
UYJE01001265.1 304378 304831 KolobokP-1_MyGa-LTDR 1 456 c 0.9737 10.0000 3816	0.11	100.00
UYJE01001407.1 94434 94886 KolobokP-1_MyGa-LTDR 1 456 d 0.9583 1.6000 3717	0.47	100.00
UYJE01001419.1 3558 3997 KolobokP-1_MyGa-LTDR 1 456 c 0.9594 2.5000 3533	1.02	100.00
UYJE01001560.1 360825 361271 KolobokP-1_MyGa-LTDR 1 456 d 0.9279 3.0000 3197	0.11	100.00
UYJE01001636.1 19795 20248 KolobokP-1_MyGa-LTDR 1 456 d 0.9671 3.2500 3771	1.74	100.00
UYJE01001878.1 36103 36556 KolobokP-1_MyGa-LTDR 1 456 d 0.9561 2.2500 3684	0.80	100.00
UYJE01001878.1 38303 38756 KolobokP-1_MyGa-LTDR 1 456 d 0.9583 1.8750 3680	0.80	100.00
UYJE01001946.1 57872 58325 KolobokP-1_MyGa-LTDR 1 456 d 0.9118 2.2500 2980	0.26	100.00
UYJE01002048.1 59343 59797 KolobokP-1_MyGa-LTDR 2 456 d 0.9715 2.7500 3816	0.37	99.78
UYJE01002151.1 135642 136097 KolobokP-1_MyGa-LTDR 1 456 c 0.9672 2.6000 3787	0.16	100.00
UYJE01002153.1 75564 76017 KolobokP-1_MyGa-LTDR 1 456 c 0.9518 2.5000 3639	0.11	100.00
UYJE01002320.1 31202 31655 KolobokP-1_MyGa-LTDR 1 456 d 0.9715 3.6667 3809	0.13	100.00
UYJE01002320.1 33439 33896 KolobokP-1_MyGa-LTDR 1 456 d 0.9563 1.7778 3678	0.13	100.00
UYJE01002432.1 603 1009 KolobokP-1_MyGa-LTDR 1 456 d 0.9122 1.6667 2592	1.12	100.00
UYJE01002451.1 73039 73480 KolobokP-1_MyGa-LTDR 1 456 d 0.9640 1.7500 3631	0.25	100.00
UYJE01002505.1 13417 13871 KolobokP-1_MyGa-LTDR 1 456 c 0.9781 3.0000 3898	0.58	100.00
UYJE01002505.1 13872 18089 KolobokP-1_MyGa-I 1 4216 c 0.9901 2.0000 36733	5.34	100.00
UYJE01002505.1 18090 18525 KolobokP-1_MyGa-LTDR 1 456 c 0.9705 2.6667 3573	0.55	100.00
UYJE01002785.1 185505 185959 KolobokP-1_MyGa-LTDR 1 456 d 0.9825 1.4000 3966	0.22	100.00
UYJE01002785.1 185960 190174 KolobokP-1_MyGa-I 1 4216 d 0.9905 2.8571 36806	2.06	100.00
UYJE01002785.1 190175 190629 KolobokP-1_MyGa-LTDR 1 456 d 0.9803 1.6000 3942	0.22	100.00
UYJE01002865.1 134167 134628 KolobokP-1_MyGa-LTDR 1 455 c 0.9103 2.0000 2921	0.09	99.78
UYJE01002866.1 118275 118728 KolobokP-1_MyGa-LTDR 1 456 d 0.9323 2.4286 3245	0.14	100.00
UYJE01002939.1 15641 16099 KolobokP-1_MyGa-LTDR 1 456 c 0.9737 2.0000 3854	1.52	100.00
UYJE01002975.1 687 1132 KolobokP-1_MyGa-LTDR 1 456 d 0.9554 2.2500 3579	0.91	100.00
UYJE01002975.1 4728 5155 KolobokP-1_MyGa-LTDR 1 456 d 0.9144 1.6923 2956	0.87	100.00
UYJE01002975.1 8749 9194 KolobokP-1_MyGa-LTDR 1 456 d 0.9554 2.2500 3579	0.91	100.00
UYJE01003001.1 94685 95121 KolobokP-1_MyGa-LTDR 1 456 c 0.9269 2.8333 2912	0.31	100.00
UYJE01003086.1 13923 14377 KolobokP-1_MyGa-LTDR 1 456 c 0.9737 2.2000 3867	0.34	100.00
UYJE01003167.1 10391 10808 KolobokP-1_MyGa-LTDR 1 456 c 0.9184 4.3333 2769	0.26	100.00
UYJE01003293.1 55891 56340 KolobokP-1_MyGa-LTDR 1 456 c 0.9714 1.7500 3757	0.20	100.00
UYJE01003303.1 52979 53433 KolobokP-1_MyGa-LTDR 1 456 c 0.9825 1.4000 3966	0.52	100.00
UYJE01003303.1 53434 57632 KolobokP-1_MyGa-I 1 4216 c 0.9893 2.1538 36580	4.83	100.00
UYJE01003303.1 57633 58087 KolobokP-1_MyGa-LTDR 1 456 c 0.9781 1.7500 3890	0.52	100.00
UYJE01003352.1 25342 25785 KolobokP-1_MyGa-LTDR 1 456 d 0.9536 4.0000 3485	0.55	100.00
UYJE01003352.1 27522 27968 KolobokP-1_MyGa-LTDR 1 456 d 0.9626 4.5000 3608	0.56	100.00
UYJE01003555.1 73369 73822 KolobokP-1_MyGa-LTDR 1 456 c 0.9759 4.5000 3849	0.51	100.00
UYJE01003713.1 2022 2476 KolobokP-1_MyGa-LTDR 1 456 c 0.9759 2.0000 3894	0.26	100.00
UYJE01003767.1 128679 129130 KolobokP-1_MyGa-LTDR 1 456 c 0.9737 1.6000 3833	0.19	100.00
UYJE01003927.1 21390 21843 KolobokP-1_MyGa-LTDR 1 456 d 0.9693 2.4000 3803	0.32	100.00
UYJE01004122.1 62 516 KolobokP-1_MyGa-LTDR 1 456 d 0.9737 3.0000 3831	2.38	100.00
UYJE01004122.1 2266 2720 KolobokP-1_MyGa-LTDR 1 456 d 0.9737 5.5000 3838	2.38	100.00
UYJE01004175.1 318823 319268 KolobokP-1_MyGa-LTDR 1 456 c 0.9710 3.6667 3703	0.11	100.00
UYJE01004363.1 2306 2758 KolobokP-1_MyGa-LTDR 1 454 c 0.9670 2.0000 3793	0.87	99.56
UYJE01004514.1 51999 52453 KolobokP-1_MyGa-LTDR 1 456 c 0.9650 3.2500 3741	0.28	100.00
UYJE01004577.1 18347 18799 KolobokP-1_MyGa-LTDR 1 455 d 0.9648 1.7500 3770	1.17	99.78
UYJE01004714.1 6920 7373 KolobokP-1_MyGa-LTDR 1 456 c 0.9737 5.0000 3824	3.25	100.00
UYJE01004714.1 10360 10814 KolobokP-1_MyGa-LTDR 1 456 c 0.9694 3.6667 3781	3.26	100.00
UYJE01004803.1 350915 351368 KolobokP-1_MyGa-LTDR 1 456 d 0.9737 8.0000 3797	0.09	100.00
UYJE01004826.1 48198 48638 KolobokP-1_MyGa-LTDR 1 455 c 0.9392 2.8750 3334	0.79	99.78
UYJE01004953.1 39748 40208 KolobokP-1_MyGa-LTDR 1 456 c 0.9541 2.2857 3607	0.89	100.00
UYJE01005307.1 196369 196828 KolobokP-1_MyGa-LTDR 2 456 d 0.9583 2.8000 3613	0.12	99.78
UYJE01005446.1 46751 47204 KolobokP-1_MyGa-LTDR 2 456 d 0.9473 2.8750 3591	0.40	99.78
UYJE01005643.1 236734 237186 KolobokP-1_MyGa-LTDR 1 456 d 0.9474 1.7500 3616	0.07	100.00
UYJE01005771.1 181027 181458 KolobokP-1_MyGa-LTDR 1 456 d 0.9154 3.0000 2894	0.14	100.00
UYJE01005781.1 14182 14619 KolobokP-1_MyGa-LTDR 1 456 d 0.9771 2.0000 3630	0.28	100.00
UYJE01005879.1 8344 8761 KolobokP-1_MyGa-LTDR 1 455 c 0.9002 2.3750 2615	0.81	99.78
UYJE01005879.1 10382 10792 KolobokP-1_MyGa-LTDR 1 456 c 0.9043 2.3333 2577	0.79	100.00
UYJE01006152.1 115993 116422 KolobokP-1_MyGa-LTDR 1 456 d 0.9267 2.6000 3040	0.16	100.00
UYJE01006165.1 85474 85926 KolobokP-1_MyGa-LTDR 1 455 d 0.9029 1.6957 3148	0.34	99.78
UYJE01006328.1 59331 59783 KolobokP-1_MyGa-LTDR 1 455 c 0.9626 1.8750 3750	0.20	99.78
UYJE01006451.1 150151 150595 KolobokP-1_MyGa-LTDR 2 455 c 0.9062 3.1667 3053	0.25	99.56
UYJE01006533.1 170670 171121 KolobokP-1_MyGa-LTDR 1 455 c 0.9055 1.8095 3187	0.24	99.78
UYJE01006538.1 103893 104339 KolobokP-1_MyGa-LTDR 1 456 c 0.9511 2.1111 3559	0.34	100.00
UYJE01006655.1 195370 195825 KolobokP-1_MyGa-LTDR 1 456 c 0.9520 2.1250 3609	0.12	100.00
UYJE01007034.1 87746 88201 KolobokP-1_MyGa-LTDR 1 456 c 0.9628 2.1429 3758	0.15	100.00
UYJE01007119.1 254899 255356 KolobokP-1_MyGa-LTDR 1 456 c 0.9737 2.5000 3844	0.13	100.00
UYJE01007179.1 46388 46841 KolobokP-1_MyGa-LTDR 1 456 d 0.9693 4.0000 3785	0.56	100.00
UYJE01007179.1 48587 49037 KolobokP-1_MyGa-LTDR 1 456 d 0.9670 4.0000 3722	0.55	100.00
UYJE01007203.1 413550 414004 KolobokP-1_MyGa-LTDR 1 456 c 0.9759 5.0000 3862	0.07	100.00
UYJE01007203.1 417021 417476 KolobokP-1_MyGa-LTDR 1 456 c 0.9716 4.5000 3792	0.07	100.00
UYJE01007518.1 40413 40866 KolobokP-1_MyGa-LTDR 1 456 d 0.9715 3.6667 3812	0.26	100.00
UYJE01007518.1 42550 43004 KolobokP-1_MyGa-LTDR 1 456 d 0.9737 4.5000 3820	0.26	100.00
UYJE01007595.1 177068 177522 KolobokP-1_MyGa-LTDR 1 456 d 0.9781 9.0000 3878	0.19	100.00
UYJE01007595.1 179277 179732 KolobokP-1_MyGa-LTDR 1 456 d 0.9695 8.0000 3744	0.19	100.00
UYJE01007595.1 181485 181937 KolobokP-1_MyGa-LTDR 1 456 d 0.9694 9.0000 3739	0.19	100.00
UYJE01007595.1 183692 184145 KolobokP-1_MyGa-LTDR 1 456 d 0.9693 3.0000 3795	0.19	100.00
UYJE01007680.1 72330 72779 KolobokP-1_MyGa-LTDR 1 456 c 0.9648 11.0000 3666	0.13	100.00
UYJE01007680.1 74519 74973 KolobokP-1_MyGa-LTDR 1 456 c 0.9781 9.0000 3878	0.13	100.00
UYJE01007680.1 76722 77175 KolobokP-1_MyGa-LTDR 1 456 c 0.9781 8.0000 3864	0.13	100.00
UYJE01007938.1 181463 181919 KolobokP-1_MyGa-LTDR 1 456 d 0.9519 1.8182 3670	0.10	100.00
UYJE01008149.1 467669 468106 KolobokP-1_MyGa-LTDR 1 456 d 0.9660 4.0000 3560	0.08	100.00
UYJE01008149.1 469854 470298 KolobokP-1_MyGa-LTDR 1 456 d 0.9666 3.6667 3645	0.08	100.00
UYJE01008155.1 40839 41290 KolobokP-1_MyGa-LTDR 1 456 d 0.9650 5.0000 3679	0.15	100.00
UYJE01008193.1 23452 23893 KolobokP-1_MyGa-LTDR 1 456 c 0.9730 10.0000 3655	0.13	100.00
UYJE01008322.1 268886 269330 KolobokP-1_MyGa-LTDR 1 456 d 0.9621 3.5000 3597	0.13	100.00
UYJE01008408.1 182101 182555 KolobokP-1_MyGa-LTDR 1 456 d 0.9628 2.3333 3737	0.13	100.00
UYJE01008497.1 62027 62478 KolobokP-1_MyGa-LTDR 2 456 c 0.9560 2.1250 3666	0.14	99.78
UYJE01008545.1 92870 93324 KolobokP-1_MyGa-LTDR 1 456 c 0.9737 5.5000 3838	0.29	100.00
UYJE01008665.1 139573 140020 KolobokP-1_MyGa-LTDR 1 456 c 0.9453 2.1667 3421	0.09	100.00
UYJE01008665.1 141755 142199 KolobokP-1_MyGa-LTDR 1 456 c 0.9581 5.0000 3542	0.09	100.00
UYJE01008717.1 64545 64998 KolobokP-1_MyGa-LTDR 1 456 d 0.9759 1.8000 3877	0.29	100.00
UYJE01008717.1 64999 69205 KolobokP-1_MyGa-I 1 4216 d 0.9919 1.8182 37070	2.64	100.00
UYJE01008717.1 69206 69660 KolobokP-1_MyGa-LTDR 1 456 d 0.9781 1.8000 3916	0.29	100.00
UYJE01008768.1 10122 10579 KolobokP-1_MyGa-LTDR 1 456 d 0.9695 1.5000 3800	0.50	100.00
UYJE01008780.1 14818 15272 KolobokP-1_MyGa-LTDR 1 454 c 0.9211 1.9412 3368	1.12	99.56
UYJE01008932.1 65732 66182 KolobokP-1_MyGa-LTDR 1 456 c 0.9473 2.2222 3565	0.29	100.00
UYJE01009027.1 41879 42331 KolobokP-1_MyGa-LTDR 1 456 c 0.9737 9.0000 3803	0.53	100.00
UYJE01009288.1 78188 78628 KolobokP-1_MyGa-LTDR 1 456 d 0.9295 3.7500 3121	0.38	100.00
UYJE01009360.1 213261 213714 KolobokP-1_MyGa-LTDR 1 456 d 0.9781 8.0000 3864	0.16	100.00
UYJE01009360.1 215463 215917 KolobokP-1_MyGa-LTDR 1 456 d 0.9781 9.0000 3878	0.16	100.00
UYJE01009473.1 20975 21432 KolobokP-1_MyGa-LTDR 1 456 c 0.9760 1.6000 3882	1.73	100.00
UYJE01009473.1 21433 25646 KolobokP-1_MyGa-I 1 4216 c 0.9979 2.5000 37736	15.88	100.00
UYJE01009473.1 25647 26102 KolobokP-1_MyGa-LTDR 1 456 c 0.9890 1.2500 4042	1.72	100.00
UYJE01009572.1 167687 168144 KolobokP-1_MyGa-LTDR 1 456 d 0.9694 1.8333 3816	0.20	100.00
UYJE01009610.1 12066 12520 KolobokP-1_MyGa-LTDR 1 456 c 0.9671 2.8000 3793	0.10	100.00
UYJE01009612.1 6284 6740 KolobokP-1_MyGa-LTDR 1 456 d 0.9739 1.5000 3818	0.16	100.00
UYJE01009666.1 65338 65792 KolobokP-1_MyGa-LTDR 1 456 c 0.9737 2.7500 3855	0.32	100.00
UYJE01009739.1 194675 195130 KolobokP-1_MyGa-LTDR 1 456 d 0.9781 1.6000 3913	0.16	100.00
UYJE01009739.1 195131 199340 KolobokP-1_MyGa-I 1 4216 d 0.9917 1.7273 37019	1.46	100.00
UYJE01009822.1 112547 112994 KolobokP-1_MyGa-LTDR 1 456 d 0.9497 5.5000 3433	0.13	100.00
UYJE01009993.1 258135 258589 KolobokP-1_MyGa-LTDR 1 456 c 0.9672 6.0000 3746	0.10	100.00
UYJE01009993.1 265645 266105 KolobokP-1_MyGa-LTDR 2 456 d 0.9583 2.1250 3684	0.10	99.78
UYJE01010033.1 387087 387538 KolobokP-1_MyGa-LTDR 1 456 d 0.9627 2.1667 3716	0.11	100.00
UYJE01010033.1 389252 389699 KolobokP-1_MyGa-LTDR 1 456 d 0.9583 2.2000 3606	0.11	100.00
UYJE01010033.1 391960 392416 KolobokP-1_MyGa-LTDR 1 456 d 0.9501 3.6667 3473	0.11	100.00
UYJE01010093.1 603 1051 KolobokP-1_MyGa-LTDR 1 456 c 0.9603 1.2727 3699	0.60	100.00
UYJE01010118.1 125857 126312 KolobokP-1_MyGa-LTDR 1 456 d 0.9453 1.7500 3575	0.17	100.00
UYJE01010331.1 26215 26669 KolobokP-1_MyGa-LTDR 1 456 c 0.9409 2.0000 3551	0.22	100.00
UYJE01010539.1 64741 65191 KolobokP-1_MyGa-LTDR 1 456 d 0.9648 6.5000 3690	0.18	100.00
KolobokP-2_MyGa
UYJE01000854.1 19565 20022 KolobokP-2_MyGa-LTDR 2 455 c 0.9103 1.8500 3303	0.27	99.78
UYJE01000915.1 21838 22292 KolobokP-2_MyGa-LTDR 1 455 d 1.0000 99.0000 4162	1.14	100.00
UYJE01000915.1 22293 26493 KolobokP-2_MyGa-I 1 4198 d 0.9988 99.0000 37593	10.57	100.00
UYJE01000915.1 26494 26948 KolobokP-2_MyGa-LTDR 1 455 d 1.0000 99.0000 4162	1.14	100.00
UYJE01001095.1 8932 9386 KolobokP-2_MyGa-LTDR 1 455 d 0.9956 1.0000 4131	3.56	100.00
UYJE01001573.1 224996 225450 KolobokP-2_MyGa-LTDR 1 455 c 0.9934 1.5000 4106	0.15	100.00
UYJE01001573.1 239083 239538 KolobokP-2_MyGa-LTDR 1 455 c 0.9978 99.0000 4134	0.15	100.00
UYJE01001573.1 239539 243665 KolobokP-2_MyGa-I 1 4198 c 0.9952 1.2222 36341	1.32	100.00
UYJE01001573.1 243666 244120 KolobokP-2_MyGa-LTDR 1 455 c 0.9978 99.0000 4137	0.15	100.00
UYJE01001573.1 244121 248237 KolobokP-2_MyGa-I 1 4198 c 0.9976 1.0000 36334	1.32	100.00
UYJE01001573.1 248238 248694 KolobokP-2_MyGa-LTDR 1 455 c 0.9956 99.0000 4106	0.15	100.00
UYJE01002580.1 129519 129963 KolobokP-2_MyGa-LTDR 1 454 c 0.9514 2.0000 3312	0.16	99.78
UYJE01002580.1 134501 134956 KolobokP-2_MyGa-LTDR 1 455 c 0.9978 99.0000 4134	0.17	100.00
UYJE01002961.1 6489 6944 KolobokP-2_MyGa-LTDR 1 455 c 0.9145 2.1111 3368	0.37	100.00
UYJE01004190.1 59729 60183 KolobokP-2_MyGa-LTDR 1 455 d 0.9934 3.0000 4099	0.39	100.00
UYJE01004190.1 60184 64380 KolobokP-2_MyGa-I 1 4198 d 0.9988 99.0000 37561	3.63	100.00
UYJE01004190.1 64381 64834 KolobokP-2_MyGa-LTDR 1 454 d 0.9912 2.0000 4073	0.39	99.78
UYJE01004607.1 72755 73212 KolobokP-2_MyGa-LTDR 1 455 c 0.9956 99.0000 4083	0.52	100.00
UYJE01005230.1 284840 285294 KolobokP-2_MyGa-LTDR 1 455 d 0.9934 1.5000 4107	0.13	100.00
UYJE01005230.1 285295 289506 KolobokP-2_MyGa-I 1 4198 d 0.9993 99.0000 37635	1.24	100.00
UYJE01005230.1 289507 289958 KolobokP-2_MyGa-LTDR 1 454 d 0.9868 1.2500 4018	0.13	99.78
UYJE01006320.1 179985 180431 KolobokP-2_MyGa-LTDR 1 455 d 0.9152 2.1765 3280	0.19	100.00
UYJE01006406.1 144553 145007 KolobokP-2_MyGa-LTDR 1 455 d 1.0000 99.0000 4162	0.21	100.00
UYJE01006632.1 7578 8032 KolobokP-2_MyGa-LTDR 1 455 d 0.9868 6.0000 4024	0.63	100.00
UYJE01006632.1 8033 12233 KolobokP-2_MyGa-I 1 4198 d 0.9979 1.3333 37523	5.82	100.00
UYJE01006632.1 12234 12688 KolobokP-2_MyGa-LTDR 1 455 d 0.9934 3.0000 4097	0.63	100.00
UYJE01007164.1 247177 247630 KolobokP-2_MyGa-LTDR 1 455 c 0.9145 2.1875 3304	0.13	100.00
UYJE01008625.1 48953 49392 KolobokP-2_MyGa-LTDR 1 455 d 0.9581 1.3333 3508	0.17	100.00
UYJE01009680.1 42232 42686 KolobokP-2_MyGa-LTDR 1 455 d 0.9956 2.0000 4121	1.02	100.00
KolobokP-4_MyGa
UYJE01000282.1 19516 19962 KolobokP-4_MyGa-LTDR 1 449 d 0.9119 2.8889 3120	0.96	100.00
UYJE01000282.1 21231 21676 KolobokP-4_MyGa-LTDR 1 449 d 0.9222 3.6250 3307	0.96	100.00
UYJE01001335.1 27032 27481 KolobokP-4_MyGa-LTDR 1 449 d 0.9512 3.6000 3629	1.04	100.00
UYJE01001335.1 27482 31481 KolobokP-4_MyGa-I 1 3976 d 0.9488 2.6429 32294	9.28	100.00
UYJE01001335.1 31482 31932 KolobokP-4_MyGa-LTDR 1 449 d 0.9511 3.5000 3669	1.05	100.00
UYJE01001437.1 509452 509902 KolobokP-4_MyGa-LTDR 1 449 c 0.9311 2.7273 3494	0.07	100.00
UYJE01001437.1 511204 511654 KolobokP-4_MyGa-LTDR 1 449 c 0.9289 2.5833 3479	0.07	100.00
UYJE01002126.1 36469 36920 KolobokP-4_MyGa-LTDR 1 449 d 0.9268 2.5833 3452	0.57	100.00
UYJE01002126.1 38219 38669 KolobokP-4_MyGa-LTDR 1 449 d 0.9378 3.3750 3540	0.57	100.00
UYJE01002126.1 39966 40416 KolobokP-4_MyGa-LTDR 1 449 d 0.9378 3.3750 3540	0.57	100.00
UYJE01002908.1 152105 152552 KolobokP-4_MyGa-LTDR 4 449 d 0.9286 2.4167 3405	0.14	99.33
UYJE01002908.1 156703 157144 KolobokP-4_MyGa-LTDR 4 449 c 0.9263 2.1818 3289	0.14	99.33
UYJE01002908.1 158446 158888 KolobokP-4_MyGa-LTDR 4 449 c 0.9131 3.1111 3092	0.14	99.33
UYJE01003203.1 286529 286980 KolobokP-4_MyGa-LTDR 1 449 c 0.9290 3.0000 3458	0.10	100.00
UYJE01003243.1 419710 420163 KolobokP-4_MyGa-LTDR 1 449 c 0.9403 3.4286 3546	0.07	100.00
UYJE01003243.1 420164 424133 KolobokP-4_MyGa-I 1 3976 c 0.9515 2.7463 32706	0.63	100.00
UYJE01003243.1 424134 424577 KolobokP-4_MyGa-LTDR 1 449 c 0.9555 3.5000 3625	0.07	100.00
UYJE01004254.1 126397 126848 KolobokP-4_MyGa-LTDR 1 449 d 0.9268 2.5833 3451	0.11	100.00
UYJE01004254.1 129444 129895 KolobokP-4_MyGa-LTDR 1 449 d 0.9311 2.7273 3490	0.11	100.00
UYJE01004450.1 12160 12611 KolobokP-4_MyGa-LTDR 1 449 c 0.9313 2.6364 3491	1.08	100.00
UYJE01004450.1 13910 14361 KolobokP-4_MyGa-LTDR 1 449 c 0.9290 2.7273 3466	1.08	100.00
UYJE01004508.1 21046 21500 KolobokP-4_MyGa-LTDR 1 449 d 0.9295 3.0000 3437	0.14	100.00
UYJE01005279.1 4230 4674 KolobokP-4_MyGa-LTDR 1 449 d 0.9202 2.7000 3250	0.41	100.00
UYJE01005777.1 89701 90151 KolobokP-4_MyGa-LTDR 1 449 d 0.9244 3.6667 3400	0.26	100.00
UYJE01006496.1 53305 53755 KolobokP-4_MyGa-LTDR 1 449 c 0.9268 3.0000 3417	0.35	100.00
UYJE01006624.1 26470 26912 KolobokP-4_MyGa-LTDR 1 449 d 0.9091 2.4167 3119	0.37	100.00
UYJE01006624.1 28192 28629 KolobokP-4_MyGa-LTDR 1 449 d 0.9150 2.4545 3152	0.36	100.00
UYJE01006684.1 11306 11746 KolobokP-4_MyGa-LTDR 1 449 d 0.9321 2.7000 3336	1.25	100.00
UYJE01006707.1 170774 171195 KolobokP-4_MyGa-LTDR 1 449 c 0.9191 2.5455 2752	0.20	100.00
UYJE01007271.1 24874 25324 KolobokP-4_MyGa-LTDR 1 449 c 0.9378 3.3750 3540	0.45	100.00
UYJE01007345.1 34505 34950 KolobokP-4_MyGa-LTDR 1 449 d 0.9372 3.7143 3468	0.37	100.00
UYJE01007473.1 34122 34553 KolobokP-4_MyGa-LTDR 1 449 d 0.9329 3.8571 3254	0.25	100.00
UYJE01008549.1 33736 34185 KolobokP-4_MyGa-LTDR 1 446 c 0.9176 2.2857 3303	0.31	99.33
UYJE01008549.1 35489 35940 KolobokP-4_MyGa-LTDR 1 449 c 0.9246 2.5833 3399	0.31	100.00
UYJE01008549.1 38542 38993 KolobokP-4_MyGa-LTDR 1 449 c 0.9031 2.7692 3140	0.31	100.00
UYJE01009320.1 201816 202261 KolobokP-4_MyGa-LTDR 1 449 c 0.9139 2.7000 3164	0.21	100.00
UYJE01010031.1 8354 8809 KolobokP-4_MyGa-LTDR 1 449 c 0.9099 2.6923 3248	0.07	100.00
UYJE01010243.1 274846 275297 KolobokP-4_MyGa-LTDR 1 449 c 0.9335 3.1111 3497	0.13	100.00
Mytilus coruscus
KolobokP-1_MyCo
CM029595.1 20554807 20555252 KolobokP-1_MyCo-LTDR 4 449 d 0.9105 1.7619 3186	0.00	99.33
CM029595.1 30057611 30058060 KolobokP-1_MyCo-LTDR 1 449 c 0.9024 1.9048 3114	0.00	100.00
CM029595.1 44884746 44885195 KolobokP-1_MyCo-LTDR 1 449 d 0.9024 1.9524 3137	0.00	100.00
CM029595.1 54099429 54099876 KolobokP-1_MyCo-LTDR 1 449 d 0.9044 1.6957 3152	0.00	100.00
CM029595.1 54101071 54101520 KolobokP-1_MyCo-LTDR 1 449 d 0.9113 1.6818 3243	0.00	100.00
CM029595.1 54102709 54103154 KolobokP-1_MyCo-LTDR 1 449 d 0.9065 1.6364 3127	0.00	100.00
CM029595.1 54104350 54104788 KolobokP-1_MyCo-LTDR 1 449 d 0.9018 1.6500 2988	0.00	100.00
CM029595.1 54105979 54106422 KolobokP-1_MyCo-LTDR 1 449 d 0.9044 1.5000 3066	0.00	100.00
CM029595.1 54108330 54108774 KolobokP-1_MyCo-LTDR 1 449 d 0.9020 1.7273 3079	0.00	100.00
CM029595.1 54109965 54110412 KolobokP-1_MyCo-LTDR 1 449 d 0.9047 1.7619 3123	0.00	100.00
CM029595.1 54111610 54112052 KolobokP-1_MyCo-LTDR 1 449 d 0.9085 1.7000 3111	0.00	100.00
CM029595.1 56910250 56910704 KolobokP-1_MyCo-LTDR 1 449 c 0.9029 1.8571 3115	0.00	100.00
CM029595.1 59896690 59897134 KolobokP-1_MyCo-LTDR 1 449 d 0.9111 1.6316 3121	0.00	100.00
CM029595.1 59898403 59898850 KolobokP-1_MyCo-LTDR 1 449 d 0.9089 1.7143 3170	0.00	100.00
CM029595.1 63804277 63804725 KolobokP-1_MyCo-LTDR 1 449 d 0.9024 1.8571 3112	0.00	100.00
CM029595.1 63806014 63806464 KolobokP-1_MyCo-LTDR 1 449 d 0.9091 1.8571 3222	0.00	100.00
CM029595.1 80156515 80156950 KolobokP-1_MyCo-LTDR 4 449 c 0.9087 1.7895 3007	0.00	99.33
CM029595.1 85187914 85188357 KolobokP-1_MyCo-LTDR 1 449 c 0.9065 1.8947 3107	0.00	100.00
CM029595.1 86830662 86831112 KolobokP-1_MyCo-LTDR 1 448 d 0.9157 2.0588 3243	0.00	99.78
[truncated: 45,088 more rows]
